# Supplementary material for: Complete chloroplast genomes of Cerastium alpinum, C. arcticum and C. nigrescens: genome structures, comparative and phylogenetic analysis
Source: Sci Rep. 2023 Oct 31;13:18774. doi: 10.1038/s41598-023-46017-y (PMC10618263; doi:10.1038/s41598-023-46017-y)
Supplement: Supplementary file 7 — Supplementary Table S1. [file 41598_2023_46017_MOESM7_ESM.xlsx]

## Sheet: Arkusz1
Complete chloroplast genomes of Cerastium alpinum, C. arcticum and C. nigrescens: genome structures, comparative and phylogenetic analysis
Sylwia E. Milarska1, Piotr Androsiuk1*, Łukasz Paukszto2, Jan P. Jastrzębski1, Mateusz Maździarz2, Keith Larson3 and Irena Giełwanowska1
1. Department of Plant Physiology, Genetics and Biotechnology, Faculty of Biology and Biotechnology, University of Warmia and Mazury in Olsztyn, ul. M. Oczapowskiego 1A, 10-719 Olsztyn, Poland;
2. Department of Botany and Nature Protection, Faculty of Biology and Biotechnology, University of Warmia and Mazury in Olsztyn, Pl. Łódzki 1, 10-721 Olsztyn, Poland
3. Climate Impacts Research Centre, Department of Ecology and Environmental Sciences, Umeå University, 901 87, Umeå, Sweden.
Table S1. Codon usage in all protein-coding genes for three Cerastium species
		C. alpinum		C. arcticum		C. nigrescens
Codon	AA	N	Freq [%]	N	Freq [%]	N	Freq [%]
GCA	A	397	1.5201	396	1.5164	397	1.5141
GCC	A	235	0.8999	235	0.8999	237	0.9039
GCG	A	159	0.6088	157	0.6012	160	0.6102
GCT	A	600	2.2974	601	2.3014	601	2.2921
TGC	C	77	0.2948	77	0.2948	77	0.2937
TGT	C	236	0.9036	237	0.9075	239	0.9115
GAC	D	215	0.8232	214	0.8194	215	0.8199
GAT	D	812	3.1093	812	3.1093	813	3.1007
GAA	E	1064	4.074	1065	4.0781	1064	4.0580
GAG	E	315	1.2061	315	1.2062	314	1.1976
TTC	F	454	1.7384	451	1.7270	453	1.7277
TTT	F	1126	4.3115	1127	4.3155	1127	4.2982
GGA	G	686	2.6267	691	2.6460	691	2.6354
GGC	G	194	0.7428	194	0.7429	195	0.7437
GGG	G	328	1.2559	326	1.2483	331	1.2624
GGT	G	542	2.0753	538	2.0601	544	2.0748
CAC	H	148	0.5667	148	0.5667	150	0.5721
CAT	H	446	1.7077	444	1.7002	447	1.7048
ATA	I	747	2.8603	746	2.8566	748	2.8528
ATC	I	362	1.386	362	1.3862	364	1.3883
ATT	I	1165	4.4609	1168	4.4725	1167	4.4508
AAA	K	1138	4.3575	1134	4.3423	1144	4.3631
AAG	K	355	1.3593	357	1.3670	360	1.3730
CTA	L	379	1.4512	381	1.4589	380	1.4493
CTC	L	187	0.7160	186	0.7122	187	0.7132
CTG	L	167	0.6395	167	0.6395	166	0.6331
CTT	L	587	2.2477	584	2.2362	589	2.2464
TTA	L	944	3.6146	946	3.6224	949	3.6194
TTG	L	528	2.0217	526	2.0141	528	2.0137
ATA	M	2	0.0076	2	0.0077	1	0.0038
ATG	M	622	2.3817	620	2.3741	623	2.3760
CTG	M	0	0	0	0	1	0.0038
GTG	M	3	0.0115	3	0.0115	3	0.0114
TTG	M	1	0.0038	1	0.0038	1	0.0038
AAC	N	289	1.1066	288	1.1028	291	1.1098
AAT	N	990	3.7908	994	3.8062	991	3.7796
CCA	P	284	1.0874	282	1.0798	288	1.0984
CCC	P	208	0.7964	209	0.8003	212	0.8085
CCG	P	137	0.5246	137	0.5246	137	0.5225
CCT	P	402	1.5393	405	1.5508	403	1.5370
CAA	Q	704	2.6957	702	2.6881	708	2.7002
CAG	Q	213	0.8156	215	0.8233	214	0.8162
AGA	R	419	1.6044	420	1.6083	425	1.6209
AGG	R	178	0.6816	179	0.6854	179	0.6827
CGA	R	345	1.3210	344	1.3172	348	1.3272
CGC	R	106	0.4059	109	0.4174	107	0.4081
CGG	R	101	0.3867	101	0.3867	102	0.3890
CGT	R	352	1.3478	350	1.3402	355	1.3539
AGC	S	141	0.5399	141	0.5399	141	0.5378
AGT	S	384	1.4704	385	1.4742	383	1.4607
TCA	S	390	1.4933	390	1.4933	389	1.4836
TCC	S	287	1.0989	288	1.1028	288	1.0984
TCG	S	200	0.7658	201	0.7697	200	0.7628
TCT	S	561	2.1481	560	2.1444	564	2.1510
ACA	T	417	1.5967	416	1.5929	419	1.5980
ACC	T	227	0.8692	226	0.8654	229	0.8734
ACG	T	148	0.5667	150	0.5744	149	0.5683
ACT	T	518	1.9835	518	1.9835	522	1.9908
GTA	V	525	2.0103	526	2.0142	529	2.0175
GTC	V	165	0.6318	164	0.6280	167	0.6369
GTG	V	173	0.6624	174	0.6663	175	0.6674
GTT	V	522	1.9988	522	1.9988	526	2.0061
TGG	W	442	1.6924	442	1.6924	442	1.6857
TAC	Y	190	0.7275	188	0.7199	190	0.7246
TAT	Y	793	3.0365	794	3.0404	796	3.0359
TAA	*	51	0.1953	51	0.1953	52	0.1983
TAG	*	15	0.0574	15	0.0574	15	0.0572
TGA	*	18	0.0689	18	0.0689	18	0.0686
