# Supplementary material for: Complete chloroplast genomes of Cerastium alpinum, C. arcticum and C. nigrescens: genome structures, comparative and phylogenetic analysis
Source: Sci Rep. 2023 Oct 31;13:18774. doi: 10.1038/s41598-023-46017-y (PMC10618263; doi:10.1038/s41598-023-46017-y)
Supplement: Supplementary file 10 — Supplementary Table S4. [file 41598_2023_46017_MOESM10_ESM.xlsx]

## Sheet: Table S4
Complete chloroplast genomes of Cerastium alpinum, C. arcticum and C. nigrescens: genome structures, comparative and phylogenetic analysis
Sylwia E. Milarska1, Piotr Androsiuk1*, Łukasz Paukszto2, Jan P. Jastrzębski1, Mateusz Maździarz2, Keith Larson3 and Irena Giełwanowska1
1. Department of Plant Physiology, Genetics and Biotechnology, Faculty of Biology and Biotechnology, University of Warmia and Mazury in Olsztyn, ul. M. Oczapowskiego 1A, 10-719 Olsztyn, Poland;
2. Department of Botany and Nature Protection, Faculty of Biology and Biotechnology, University of Warmia and Mazury in Olsztyn, Pl. Łódzki 1, 10-721 Olsztyn, Poland
3. Climate Impacts Research Centre, Department of Ecology and Environmental Sciences, Umeå University, 901 87, Umeå, Sweden.
Table S4. Ks and Ka values of C. glomeratum chloroplast genome vs. other representatives of genus Cerastium
gene	parameter	C. alpinum	C. arcticum	C. arvense	C. nigrescens	Ka/Ks		Ks		Ka
						average for gene	average for whole group	average for gene	average for whole group	average for gene	average for whole group
ATP synthase (6)
atpA	Ks	0.0215	0.0215	0.0215	0.0215		0.04	0.0215	0.016		0.0016
	Ka	0	0	0.0009	0					0.0002
	Ka/Ks	0	0	0.0418	0	0.0104
atpB	Ks	0.0188	0.0242	0.0188	0.0188			0.0201
	Ka	0.0036	0.0036	0.0036	0.0036					0.0036
	Ka/Ks	0.1914	0.1487	0.1914	0.1914	0.0104
atpE	Ks	0	0	0	0			0
	Ka	0	0	0	0					0
	Ka/Ks	0	0	0	0	0
atpF	Ks	0.0246	0.033	0.0246	0.0246			0.0267
	Ka	0.0023	0.0023	0.0023	0.0023					0.0023
	Ka/Ks	0.0934	0.0696	0.0934	0.0934	0.0875
atpH	Ks	0	0	0	0			0
	Ka	0	0	0	0					0
	Ka/Ks	0	0	0	0	0
atpI	Ks	0.0274	0.0274	0.0274	0.0274			0.0274
	Ka	0.0036	0.0036	0.0036	0.0036					0.0036
	Ka/Ks	0.1313	0.1313	0.1313	0.1313	0.1313
NADH dehydrogenase (11)
ndhA	Ks	0.0225	0.0225	0.0225	0.0225		0.2524	0.0225	0.212		0.0032
	Ka	0.0037	0.0037	0.0061	0.0037					0.0043
	Ka/Ks	0.1644	0.1644	0.2711	0.1644	0.1911
ndhB	Ks	0.004	0.004	0.004	0.004			0.004
	Ka	0.003	0.003	0.0109	0.003					0.0049
	Ka/Ks	0.75	0.75	2.725	0.75	1.2438
ndhC	Ks	0.048	0.0357	0.048	0.048			0.0449
	Ka	0	0	0	0					0
	Ka/Ks	0	0	0	0	0
ndhD	Ks	0.0342	0.0401	0.0342	0.0371			0.0364
	Ka	0.0053	0.0053	0.0044	0.0061					0.0052
	Ka/Ks	0.1549	0.1321	0.1286	0.1644	0.1450
ndhE	Ks	0.0134	0.0134	0.0134	0.0134			0.0134
	Ka	0	0	0	0					0
	Ka/Ks	0	0	0	0	0
ndhF	Ks	0.0256	0.0276	0.0256	0.0256			0.0261
	Ka	0.0076	0.0082	0.0076	0.0076					0.0077
	Ka/Ks	0.2968	0.2971	0.2968	0.2968	0.2969
ndhG	Ks	0.0232	0.0154	0.0232	0.0232			0.0212
	Ka	0.005	0.005	0.005	0.005					0.005
	Ka/Ks	0.2155	0.3246	0.2155	0.2155	0.2428
ndhH	Ks	0.0229	0.0307	0.0229	0.0229			0.0248
	Ka	0	0	0	0					0
	Ka/Ks	0	0	0	0	0
ndhI	Ks	0.0173	0.0173	0.0173	0.0173			0.0173
	Ka	0.0027	0.0027	0.0027	0.0027					0.0027
	Ka/Ks	0.1560	0.1560	0.1560	0.1560	0.1560
ndhJ	Ks	0.0089	0.0089	0.0089	0.0089			0.0089
	Ka	0.0028	0.0028	0.0028	0.0028					0.0028
	Ka/Ks	0.3146	0.3146	0.3146	0.3146	0.3146
ndhK	Ks	0.0119	0.0179	0.0119	0.0119			0.0134
	Ka	0.0019	0.0019	0.0038	0.0019					0.0023
	Ka/Ks	0.1596	0.1061	0.3193	0.1596	0.1862
Cytochrome b/f complex (6)
petA	Ks	0.0178	0.0223	0.0178	0.0178		0.0218	0.0189	0.0116		0.0012
	Ka	0	0	0	0					0
	Ka/Ks	0	0	0	0	0
petB	Ks	0.0252	0.0252	0.0253	0.0252			0.0252
	Ka	0	0	0.0021	0					0.0005
	Ka/Ks	0	0	0.0830	0	0.0207
petD	Ks	0.0255	0.0255	0.0255	0.0255			0.0255
	Ka	0.0028	0.0028	0.0028	0.0028					0.0028
	Ka/Ks	0.1098	0.1098	0.1098	0.1098	0.1098
petG	Ks	0	0	0	0			0
	Ka	0	0	0	0					0
	Ka/Ks	0	0	0	0	0
petL	Ks	0	0	0	0			0
	Ka	0	0	0.015	0					0.0037
	Ka/Ks	0	0	0	0	0
petN	Ks	0	0	0	0			0
	Ka	0	0	0	0					0
	Ka/Ks	0	0	0	0	0
Photosystem I (7)
psaA	Ks	0.0191	0.0191	0.0191	0.0191		0.0256	0.0191	0.0214		0.0019
	Ka	0	0	0	0					0
	Ka/Ks	0	0	0	0	0
psaB	Ks	0.028	0.028	0.028	0.028			0.028
	Ka	0.0006	0.0006	0.0006	0.0006					0.0006
	Ka/Ks	0.0214	0.0214	0.0214	0.0214	0.0214
psaC	Ks	0.034	0.034	0.034	0.034			0.034
	Ka	0	0	0	0					0
	Ka/Ks	0	0	0	0	0
psaI	Ks	0.0345	0.0345	0.0345	0.0345			0.0345
	Ka	0	0	0	0					0
	Ka/Ks	0	0	0	0	0
psaJ	Ks	0	0	0	0			0
	Ka	0.0105	0.0105	0.0105	0.0105					0.0105
	Ka/Ks	0	0	0	0	0
ycf3	Ks	0.0168	0.0168	0.0168	0.0253			0.0189
	Ka	0	0	0	0					0
	Ka/Ks	0	0	0	0	0
ycf4	Ks	0.0152	0.0152	0.0152	0.0152			0.0152
	Ka	0.0024	0.0024	0.0024	0.0024					0.0024
	Ka/Ks	0.1578	0.1578	0.1578	0.1578	0.1578
Photosystem II (15)
psbA	Ks	0.0243	0.0284	0.0243	0.0243		0.0335	0.0253	0.0204		0.0014
	Ka	0	0	0	0					0
	Ka/Ks	0	0	0	0	0
psbB	Ks	0.0195	0.0167	0.0195	0.0195			0.0188
	Ka	0	0.0009	0	0					0.0002
	Ka/Ks	0	0.0538	0	0	0.0134
psbC	Ks	0.0088	0.0059	0.0088	0.0088			0.0080
	Ka	0.001	0.001	0.001	0.001					0.001
	Ka/Ks	0.1136	0.1694	0.1136	0.1136	0.1276
psbD	Ks	0.0325	0.0243	0.0325	0.0325			0.0304
	Ka	0	0	0	0					0
	Ka/Ks	0	0	0	0	0
psbE	Ks	0.0164	0.0164	0.0164	0.0164			0.0164
	Ka	0	0	0	0					0
	Ka/Ks	0	0	0	0	0
psbF	Ks	0	0	0	0			0
	Ka	0	0	0	0					0
	Ka/Ks	0	0	0	0	0
psbH	Ks	0.0179	0.0179	0.0179	0.0179			0.0179
	Ka	0.0061	0.0061	0.0061	0.0061					0.0061
	Ka/Ks	0.3407	0.3407	0.3407	0.3407	0.3407
psbI	Ks	0	0	0	0			0
	Ka	0	0	0	0					0
	Ka/Ks	0	0	0	0	0
psbJ	Ks	0	0	0	0			0
	Ka	0.0116	0.0116	0.0116	0.0116					0.0116
	Ka/Ks	0	0	0	0	0
psbK	Ks	0	0	0	0			0
	Ka	0	0	0	0					0
	Ka/Ks	0	0	0	0	0
psbL	Ks	0	0	0	0			0
	Ka	0	0	0	0					0
	Ka/Ks	0	0	0	0	0
psbM	Ks	0.0362	0.0362	0.0362	0.0362			0.0362
	Ka	0	0	0	0					0
	Ka/Ks	0	0	0	0	0
psbN	Ks	0.0299	0.0299	0.0299	0.0299			0.0299
	Ka	0	0	0	0					0
	Ka/Ks	0	0	0	0	0
psbT	Ks	0.0366	0.0366	0.0366	0.0366			0.0366
	Ka	0	0	0	0					0
	Ka/Ks	0	0	0	0	0
psbZ	Ks	0.0858	0.0858	0.0861	0.0858			0.0858
	Ka	0	0	0.0072	0					0.0018
	Ka/Ks	0	0	0.0836	0	0.0209
RubisCO large subunit (1)
rbcL	Ks	0.0232	0.0291	0.0232	0.0232		0.0692	0.0247	0.0247		0.0017
	Ka	0.0019	0.0009	0.0019	0.0019					0.0017
	Ka/Ks	0.0818	0.0309	0.0818	0.0818	0.0691
Large subunit of ribosome (8)
rpl2	Ks	0	0	0	0		0.1253	0	0.0171		0.0034
	Ka	0	0.0016	0	0					0.0004
	Ka/Ks	0	0	0	0	0
rpl14	Ks	0.0334	0.0334	0.0334	0.0334			0.0334
	Ka	0	0	0	0					0
	Ka/Ks	0	0	0	0	0
rpl16	Ks	0.019	0.019	0.019	0.019			0.019
	Ka	0	0	0	0					0
	Ka/Ks	0	0	0	0	0
rpl20	Ks	0.0223	0.0338	-	0.0223			0.0261
	Ka	0.0034	0.0034	-	0.0034					0.0034
	Ka/Ks	0.1524	0.1005	-	0.1524	0.1351
rpl22	Ks	0.0098	0.0098	0.0098	0.0098			0.0098
	Ka	0.0085	0.0085	0.0085	0.0085					0.0085
	Ka/Ks	0.8673	0.8673	0.8673	0.8673	0.8673
rpl32	Ks	0	0.0251	0	0			0.0062
	Ka	0.0151	0.0151	0.0151	0.0151					0.0151
	Ka/Ks	0	0	0	0	0
rpl33	Ks	0.0424	0.0424	0.0424	0.0424			0.0424
	Ka	0	0	0	0					0
	Ka/Ks	0	0	0	0	0
rpl36	Ks	0	0	0	0			0
	Ka	0	0	0	0					0
	Ka/Ks	0	0	0	0	0
Small subunit of ribosome (12)
rps2	Ks	0.0245	0.0245	0.0245	0.0245		0.175	0.0245	0.0159		0.0035
	Ka	0.0037	0.0037	0.0055	0.0037					0.0041
	Ka/Ks	0.1510	0.1510	0.2244	0.1510	0.1693
rps3	Ks	0.0202	0.027	0.0202	0.0202			0.0219
	Ka	0.002	0.002	0.002	0.002					0.002
	Ka/Ks	0.0990	0.0740	0.0990	0.0990	0.0927
rps4	Ks	0.0337	0.0268	0.0337	0.0337			0.0319
	Ka	0	0	0	0					0
	Ka/Ks	0	0	0	0	0
rps7	Ks	0	0	0	0			0
	Ka	0	0	0	0					0
	Ka/Ks	0	0	0	0	0
rps8	Ks	0.0097	0.0097	0.0097	0.0097			0.0097
	Ka	0.0033	0.0033	0.0033	0.0033					0.0033
	Ka/Ks	0.3402	0.3402	0.3402	0.3402	0.3402
rps11	Ks	0	0	0	0			0
	Ka	0.0032	0.0032	0.0032	0.0032					0.0032
	Ka/Ks	0	0	0	0	0
rps12	Ks	0	0	0	0			0
	Ka	0	0	0	0					0
	Ka/Ks	0	0	0	0	0
rps14	Ks	0.0147	0	0.0147	0.0147			0.0110
	Ka	0.0086	0.0086	0.0129	0.0086					0.0096
	Ka/Ks	0.5850	0	0.8775	0.5850	0.5119
rps15	Ks	0.0164	0.0164	0.0164	0.0164			0.0164
	Ka	0.0099	0.0099	0.0099	0.0099					0.0099
	Ka/Ks	0.6036	0.6036	0.6036	0.6036	0.6036
rps16	Ks	0.0157	0.0156	0.0157	0.0157			0.0156
	Ka	0	0.005	0	0					0.0012
	Ka/Ks	0	0.3205	0	0	0.0801
rps18	Ks	0.0284	0.0284	0.0284	0.0284			0.0284
	Ka	0.0043	0.0043	0.0043	0.0043					0.0043
	Ka/Ks	0.1514	0.1514	0.1514	0.1514	0.1514
rps19	Ks	0.0313	0.0313	0.0313	0.0313			0.0313
	Ka	0.0047	0.0047	0.0047	0.0047					0.0047
	Ka/Ks	0.1501	0.1501	0.1501	0.1501	0.1501
DNA dependent RNA polymerase (4)
rpoA	Ks	0.0136	0.0228	0.0136	0.0136		0.1895	0.0159	0.0169		0.0031
	Ka	0.0052	0.0052	0.0052	0.0052					0.0052
	Ka/Ks	0.3823	0.2280	0.3823	0.3823	0.3437
rpoB	Ks	0.0201	0.0202	-	0.0201			0.0201
	Ka	0.002	0.0012	-	0.002					0.0017
	Ka/Ks	0.0995	0.0594	-	0.0995	0.0861
rpoC1	Ks	0.0148	0.0127	-	0.0148			0.0141
	Ka	0.0013	0.0013	-	0.0013					0.0013
	Ka/Ks	0.0878	0.1023	-	0.0878	0.0926
rpoC2	Ks	0.0181	0.0159	-	0.0181			0.0173
	Ka	0.0044	0.0035	-	0.0044					0.0041
	Ka/Ks	0.2430	0.2201	-	0.2430	0.2354
Others genes (7)
accD	Ks	0.0097	0.0163	0.0097	0.0097		0.3697	0.0113	0.0216		0.0062
	Ka	0.0053	0.0079	0.0061	0.0053					0.0061
	Ka/Ks	0.5463	0.4846	0.6288	0.5463	0.5515
ccsA	Ks	0.0478	0.0429	0.0478	0.0528			0.0478
	Ka	0.0027	0.0027	0.0041	0.0041					0.0034
	Ka/Ks	0.0564	0.0629	0.0857	0.0776	0.0707
cemA	Ks	0.0275	0.0275	0.0345	0.0275			0.0292
	Ka	0.0055	0.0055	0.0055	0.0055					0.0055
	Ka/Ks	0.2	0.2	0.1594	0.2	0.1898
clpP	Ks	0.0143	0.0143	0.0143	0.0143			0.0143
	Ka	0.0022	0.0022	0.0045	0.0022					0.0027
	Ka/Ks	0.1538	0.1538	0.3146	0.1538	0.1940
matK	Ks	0.0247	0.0216	0.0247	0.0247			0.0239
	Ka	0.013	0.0147	0.013	0.013					0.0134
	Ka/Ks	0.5263	0.6805	0.5263	0.5263	0.5648
ycf1	Ks	0.0191	0.02	-	0.0191			0.0194
	Ka	0.0094	0.011	-	0.0094					0.0099
	Ka/Ks	0.4921	0.55	-	0.4921	0.5114
ycf2	Ks	0.0052	0.0045	-	0.0052			0.0049
	Ka	0.0025	0.0025	-	0.0025					0.0025
	Ka/Ks	0.4807	0.5556	-	0.4807	0.5056
