# Supplementary material for: Complete chloroplast genomes of Cerastium alpinum, C. arcticum and C. nigrescens: genome structures, comparative and phylogenetic analysis
Source: Sci Rep. 2023 Oct 31;13:18774. doi: 10.1038/s41598-023-46017-y (PMC10618263; doi:10.1038/s41598-023-46017-y)
Supplement: Supplementary file 11 — Supplementary Table S5. [file 41598_2023_46017_MOESM11_ESM.xlsx]

## Sheet: C. alpinum
Complete chloroplast genomes of Cerastium alpinum, C. arcticum and C. nigrescens: genome structures, comparative and phylogenetic analysis
Sylwia E. Milarska1, Piotr Androsiuk1*, Łukasz Paukszto2, Jan P. Jastrzębski1, Mateusz Maździarz2, Keith Larson3 and Irena Giełwanowska1
1. Department of Plant Physiology, Genetics and Biotechnology, Faculty of Biology and Biotechnology, University of Warmia and Mazury in Olsztyn, ul. M. Oczapowskiego 1A, 10-719 Olsztyn, Poland;
2. Department of Botany and Nature Protection, Faculty of Biology and Biotechnology, University of Warmia and Mazury in Olsztyn, Pl. Łódzki 1, 10-721 Olsztyn, Poland
3. Climate Impacts Research Centre, Department of Ecology and Environmental Sciences, Umeå University, 901 87, Umeå, Sweden.
Table S5A. Predicted potential RNA editing sites in the protein-coding genes of Cerastium alpinum chloroplast genome
Gene	No.	Step	Base	AA	Triplet pos.	Bases	Codon	AA change
accD	1	1/1	13	5	1	C→U	CGG→UGG	R→W
	2	1/1	32	11	2	U→C	UUU→UCU	F→S
	3	1/1	49	17	1	C→U	CAC→UAC	H→Y
	4	1/1	74	25	2	C→U	ACG→AUG	T→M
	5	1/1	101	34	2	U→C	AUC→ACC	I→T
	6	1/1	179	60	2	U→C	UUU→UCU	F→S
	7	1/1	181	61	1	C→U	CCU→UCU	P→S
	8	1/1	215	72	2	U→C	UUC→UCC	F→S
	9	1/1	251	84	2	C→U	UCU→UUU	S→F
	10	1/1	350	117	2	C→U	UCU→UUU	S→F
	11	1/1	412	138	1	U→C	UAU→CAU	Y→H
	12	1/1	484	162	1	C→U	CUU→UUU	L→F
	13	1/1	499	167	1	C→U	CGU→UGU	R→C
	14	1/1	638	213	2	C→U	ACU→AUU	T→I
	15	1/1	652	218	1	C→U	CUU→UUU	L→F
	16	1/1	754	252	1	U→C	UAU→CAU	Y→H
	17	1/1	757	253	1	C→U	CAU→UAU	H→Y
	18	1/1	941	314	2	U→C	AUA→ACA	I→T
	19	1/1	1363	455	1	U→C	UUC→CUC	F→L
	20	1/1	1378	460	1	U→C	UUU→CUU	F→L
atpA	1	1/1	127	43	1	C→U	CAC→UAC	H→Y
	2	1/1	637	213	1	U→C	UUC→CUC	F→L
	3	1/1	914	305	2	C→U	UCA→UUA	S→L
	4	1/1	1270	424	1	C→U	CCC→UCC	P→S
	5	1/1	1408	470	1	U→C	UCG→CCG	S→P
	6	1/1	1444	482	1	U→C	UUU→CUU	F→L
	7	1/1	1465	489	1	C→U	CUU→UUU	L→F
	8	1/1	1520	507	2	C→U	GCA→GUA	A→V
atpB	1	1/1	8	3	2	U→C	AUA→ACA	I→T
	2	1/1	17	6	2	U→C	AUU→ACU	I→T
	3	1/1	28	10	1	U→C	UCU→CCU	S→P
	4	1/1	41	14	2	C→U	ACA→AUA	T→I
	5	1/1	1160	387	2	U→C	AUU→ACU	I→T
	6	1/1	1463	488	2	U→C	AUG→ACG	M→T
atpE	1	1/1	335	112	2	U→C	AUA→ACA	I→T
atpF	1	1/1	269	90	2	U→C	AUA→ACA	I→T
atpH	-	-	-	-	-	-	-	-
atpI	1	1/1	46	16	1	U→C	UUC→CUC	F→L
	2	1/1	170	57	2	C→U	GCU→GUU	A→V
	3	1/1	478	160	1	U→C	UUU→CUU	F→L
ccsA	1	1/1	14	5	2	C→U	ACU→AUU	T→I
	2	1/1	73	25	1	C→U	CAU→UAU	H→Y
	3	1/1	115	39	1	C→U	CUC→UUC	L→F
	4	1/1	128	43	2	U→C	UUA→UCA	L→S
	5	1/1	271	91	1	C→U	CCA→UCA	P→S
	6	1/1	326	109	2	C→U	GCU→GUU	A→V
	7	1/1	335	112	2	C→U	ACU→AUU	T→I
	8	1/1	371	124	2	C→U	ACG→AUG	T→M
	9	1/1	565	189	1	U→C	UUC→CUC	F→L
	10	1/1	572	191	2	U→C	UUU→UCU	F→S
	11	1/1	721	241	1	C→U	CUU→UUU	L→F
	12	1/1	824	275	2	U→C	AUU→ACU	I→T
	13	1/1	895	299	1	U→C	UUU→CUU	F→L
cemA	1	1/1	37	13	1	C→U	CUU→UUU	L→F
	2	1/1	55	19	1	U→C	UUC→CUC	F→L
	3	1/1	229	77	1	U→C	UCA→CCA	S→P
	4	1/1	250	84	1	C→U	CUU→UUU	L→F
	5	1/1	317	106	2	U→C	AUG→ACG	M→T
clpP	1	1/1	97	33	1	C→U	CUU→UUU	L→F
	2	1/1	226	76	1	C→U	CCU→UCU	P→S
	3	1/1	559	187	1	C→U	CAU→UAU	H→Y
matK	1	1/1	40	14	1	U→C	UGG→CGG	W→R
	2	1/1	55	19	1	U→C	UUC→CUC	F→L
	3	1/1	91	31	1	U→C	UUU→CUU	F→L
	4	1/1	176	59	2	U→C	UUA→UCA	L→S
	5	1/1	223	75	1	U→C	UUU→CUU	F→L
	6	1/1	232	78	1	U→C	UCG→CCG	S→P
	7	1/1	331	111	1	C→U	CUU→UUU	L→F
	8	1/1	511	171	1	U→C	UGG→CGG	W→R
	9	1/1	526	176	1	C→U	CCG→UCG	P→S
	10	1/1	638	213	2	U→C	UUC→UCC	F→S
	11	1/1	640	214	1	C→U	CAU→UAU	H→Y
	12	1/1	652	218	1	C→U	CAC→UAC	H→Y
	13	1/1	659	220	2	U→C	UUU→UCU	F→S
	14	1/1	676	226	1	U→C	UGC→CGC	C→R
	15	1/1	718	240	1	U→C	UUU→CUU	F→L
	16	1/1	721	241	1	C→U	CUU→UUU	L→F
	17	1/1	754	252	1	U→C	UAU→CAU	Y→H
	18	1/1	788	263	2	U→C	GUU→GCU	V→A
	19	1/1	802	268	1	U→C	UUU→CUU	F→L
	20	1/1	820	274	1	U→C	UAU→CAU	Y→H
	21	1/1	868	290	1	U→C	UCC→CCC	S→P
	22	1/1	898	300	1	C→U	CUU→UUU	L→F
	23	1/1	907	303	1	U→C	UUC→CUC	F→L
	24	1/1	919	307	1	C→U	CAU→UAU	H→Y
	25	1/1	935	312	2	C→U	UCU→UUU	S→F
	26	1/1	940	314	1	C→U	CCA→UCA	P→S
	27	1/1	1018	340	1	U→C	UCU→CCU	S→P
	28	1/1	1081	361	1	U→C	UUU→CUU	F→L
	29	1/1	1087	363	1	C→U	CCG→UCG	P→S
	30	1/1	1178	393	2	U→C	AUC→ACC	I→T
	31	1/1	1184	395	2	U→C	UUA→UCA	L→S
	32	1/1	1235	412	2	U→C	UUU→UCU	F→S
	33	1/1	1307	436	2	C→U	GCU→GUU	A→V
	34	1/1	1372	458	1	U→C	UUU→CUU	F→L
	35	1/1	1375	459	1	U→C	UUU→CUU	F→L
	36	1/1	1442	481	2	U→C	UUG→UCG	L→S
	37	1/1	1450	484	1	U→C	UUC→CUC	F→L
	38	1/1	1462	488	1	U→C	UGU→CGU	C→R
	39	1/1	1483	495	1	U→C	UUU→CUU	F→L
	40	1/1	1502	501	2	C→U	GCU→GUU	A→V
ndhA	1	1/1	88	30	1	C→U	CUU→UUU	L→F
	2	1/1	122	41	2	C→U	ACA→AUA	T→I
	3	1/1	125	42	2	U→C	AUA→ACA	I→T
	4	1/1	284	95	2	U→C	AUA→ACA	I→T
	5	1/1	341	114	2	C→U	UCA→UUA	S→L
	6	1/1	364	122	1	U→C	UUU→CUU	F→L
	7	1/1	566	189	2	C→U	UCA→UUA	S→L
	8	1/1	860	287	2	U→C	UUC→UCC	F→S
	9	1/1	866	289	2	C→U	CCU→CUU	P→L
	10	1/1	871	291	1	U→C	UUU→CUU	F→L
	11	1/1	952	318	1	C→U	CCU→UCU	P→S
	12	1/1	1064	355	2	C→U	UCC→UUC	S→F
	13	1/1	1072	358	1	C→U	CUU→UUU	L→F
ndhB	1	1/1	149	50	2	C→U	UCA→UUA	S→L
	2	1/1	467	156	2	C→U	CCA→CUA	P→L
	3	1/1	542	181	2	C→U	ACG→AUG	T→M
	4	1/1	586	196	1	C→U	CAU→UAU	H→Y
	5	1/1	737	246	2	C→U	CCA→CUA	P→L
	6	1/1	746	249	2	C→U	UCU→UUU	S→F
	7	1/1	830	277	2	C→U	UCA→UUA	S→L
	8	1/1	836	279	2	C→U	UCA→UUA	S→L
	9	1/1	872	291	2	C→U	UCA→UUA	S→L
	10	1/1	1301	434	2	U→C	UUA→UCA	L→S
	11	1/1	1481	494	2	C→U	CCA→CUA	P→L
ndhC	1	1/1	56	19	2	U→C	GUU→GCU	V→A
	2	1/1	278	93	2	U→C	GUC→GCC	V→A
ndhD	1	1/1	2	1	2	C→U	ACG→AUG	T→M
	2	1/1	26	9	2	C→U	ACA→AUA	T→I
	3	1/1	47	16	2	U→C	UUU→UCU	F→S
	4	1/1	64	22	1	U→C	UUC→CUC	F→L
	5	1/1	149	50	2	U→C	GUA→GCA	V→A
	6	1/1	229	77	1	C→U	CAC→UAC	H→Y
	7	1/1	383	128	2	C→U	UCA→UUA	S→L
	8	1/1	602	201	2	U→C	GUU→GCU	V→A
	9	1/1	652	218	1	U→C	UUU→CUU	F→L
	10	1/1	808	270	1	U→C	UCU→CCU	S→P
	11	1/1	881	294	2	U→C	AUA→ACA	I→T
	12	1/1	1108	370	1	C→U	CCA→UCA	P→S
	13	1/1	1141	381	1	U→C	UUU→CUU	F→L
	14	1/1	1231	411	1	C→U	CUU→UUU	L→F
	15	1/1	1256	419	2	C→U	ACU→AUU	T→I
	16	1/1	1355	452	2	C→U	UCU→UUU	S→F
	17	1/1	1397	466	2	C→U	ACU→AUU	T→I
	18	1/1	1405	469	1	U→C	UUU→CUU	F→L
ndhE	1	1/2 2/2	43 44	15	1 2	U→C C→U	UCU→CUU	S→L
	2	1/1	272	91	2	C→U	ACU→AUU	T→I
ndhF	1	1/1	11	4	2	U→C	AUA→ACA	I→T
	2	1/1	34	12	1	U→C	UCC→CCC	S→P
	3	1/2 2/2	127 128	43	1 2	U→C C→U	UCU→CUU	S→L
	4	1/1	152	51	2	C→U	GCU→GUU	A→V
	5	1/1	205	69	1	U→C	UAU→CAU	Y→H
	6	1/1	290	97	2	C→U	UCA→UUA	S→L
	7	1/1	445	149	1	C→U	CUU→UUU	L→F
	8	1/1	568	190	1	U→C	UUU→CUU	F→L
	9	1/2 2/2	676 677	226	1 2	U→C C→U	UCU→CUU	S→L
	10	1/1	680	227	2	U→C	AUU→ACU	I→T
	11	1/1	682	228	1	U→C	UUU→CUU	F→L
	12	1/1	694	232	1	U→C	UUC→CUC	F→L
	13	1/1	841	281	1	U→C	UUU→CUU	F→L
	14	1/1	907	303	1	U→C	UUU→CUU	F→L
	15	1/1	1310	437	2	U→C	UUC→UCC	F→S
	16	1/1	1417	473	1	C→U	CUC→UUC	L→F
	17	1/1	1607	536	2	U→C	AUU→ACU	I→T
	18	1/1	1610	537	2	C→U	UCU→UUU	S→F
	19	1/1	1673	558	2	U→C	AUU→ACU	I→T
	20	1/1	1675	559	1	U→C	UUC→CUC	F→L
	21	1/1	1753	585	1	C→U	CCC→UCC	P→S
	22	1/1	1768	590	1	U→C	UAU→CAU	Y→H
	23	1/1	1787	596	2	C→U	UCU→UUU	S→F
	24	1/1	1820	607	2	U→C	AUC→ACC	I→T
	25	1/1	1867	623	1	U→C	UUC→CUC	F→L
	26	1/1	1891	631	1	U→C	UUU→CUU	F→L
	27	1/1	1900	634	1	U→C	UUU→CUU	F→L
	28	1/1	1933	645	1	C→U	CCU→UCU	P→S
	29	1/1	2021	674	2	U→C	UUU→UCU	F→S
	30	1/1	2023	675	1	U→C	UUU→CUU	F→L
	31	1/1	2135	712	2	U→C	AUC→ACC	I→T
	32	1/1	2176	726	1	U→C	UUC→CUC	F→L
	33	1/2 2/2	2185 2186	729	1 2	C→U U→C	CUU→UCU	L→S
	34	1/1	2201	734	2	C→U	UCU→UUU	S→F
ndhG	1	1/1	85	29	1	U→C	UUU→CUU	F→L
	2	1/1	100	34	1	C→U	CUU→UUU	L→F
	3	1/1	145	49	1	U→C	UUC→CUC	F→L
	4	1/1	250	84	1	C→U	CCA→UCA	P→S
	5	1/1	322	108	1	U→C	UUU→CUU	F→L
	6	1/1	329	110	2	C→U	UCA→UUA	S→L
	7	1/1	386	129	2	C→U	UCA→UUA	S→L
	8	1/1	409	137	1	U→C	UUU→CUU	F→L
ndhH	1	1/1	551	184	2	U→C	AUG→ACG	M→T
	2	1/1	560	187	2	C→U	GCU→GUU	A→V
	3	1/1	689	230	2	U→C	CUU→CCU	L→P
ndhI	1	1/1	4	2	1	U→C	UUC→CUC	F→L
	2	1/1	379	127	1	C→U	CUU→UUU	L→F
	3	1/1	449	150	2	C→U	ACU→AUU	T→I
ndhJ	1	1/1	20	7	2	C→U	GCU→GUU	A→V
	2	1/1	233	78	2	C→U	GCG→GUG	A→V
	3	1/1	443	148	2	U→C	GUA→GCA	V→A
ndhK	1	1/1	35	12	2	U→C	AUA→ACA	I→T
	2	1/1	65	22	2	C→U	UCA→UUA	S→L
	3	1/1	73	25	1	U→C	UUU→CUU	F→L
	4	1/1	502	168	1	U→C	UCU→CCU	S→P
	5	1/1	530	177	2	U→C	AUC→ACC	I→T
	6	1/1	566	189	2	C→U	ACU→AUU	T→I
	7	1/1	598	200	1	U→C	UCU→CCU	S→P
	8	1/1	608	203	2	U→C	AUU→ACU	I→T
	9	1/1	617	206	2	C→U	ACU→AUU	T→I
	10	1/2 2/2	619 620	207	1 2	C→U U→C	CUU→UCU	L→S
	11	1/1	649	217	1	U→C	UCA→CCA	S→P
petA	1	1/1	59	20	2	C→U	GCA→GUA	A→V
	2	1/1	85	29	1	C→U	CGG→UGG	R→W
	3	1/1	460	154	1	U→C	UCC→CCC	S→P
	4	1/1	554	185	2	C→U	GCA→GUA	A→V
	5	1/1	686	229	2	C→U	ACA→AUA	T→I
	6	1/1	698	233	2	U→C	UUA→UCA	L→S
	7	1/1	737	246	2	C→U	CCG→CUG	P→L
	8	1/1	764	255	2	U→C	UUU→UCU	F→S
	9	1/1	877	293	1	U→C	UUU→CUU	F→L
petB	1	1/1	418	140	1	C→U	CGG→UGG	R→W
petD	1	1/1	416	139	2	U→C	GUG→GCG	V→A
petG	-	-	-	-	-	-	-	-
petL	1	1/1	5	2	2	C→U	CCU→CUU	P→L
petN	-	-	-	-	-	-	-	-
psaA	1	1/1	1460	487	2	U→C	AUC→ACC	I→T
	2	1/1	1481	494	2	C→U	GCA→GUA	A→V
psaB	1	1/1	440	147	2	U→C	GUU→GCU	V→A
	2	1/1	676	226	1	C→U	CUU→UUU	L→F
psaC	-	-	-	-	-	-	-	-
psaI	1	1/1	19	7	1	U→C	UUU→CUU	F→L
	2	1/1	31	11	1	C→U	CUU→UUU	L→F
psaJ	1	1/1	94	32	1	U→C	UUU→CUU	F→L
	2	1/1	127	43	1	U→C	UAA→CAA	*→Q
psbA	1	1/1	1043	348	2	U→C	GUU→GCU	V→A
	2	1/1	1052	351	2	U→C	AUA→ACA	I→T
psbB	-	-	-	-	-	-	-	-
psbC	1	1/1	736	246	1	C→U	CUU→UUU	L→F
psbD	-	-	-	-	-	-	-	-
psbE	-	-	-	-	-	-	-	-
psbF	-	-	-	-	-	-	-	-
psbH	1	1/1	46	16	1	C→U	CCA→UCA	P→S
psbI	1	1/1	4	2	1	U→C	UUU→CUU	F→L
psbJ	-	-	-	-	-	-	-	-
psbK	1	1/1	64	22	1	U→C	UUC→CUC	F→L
	2	1/1	136	46	1	C→U	CUU→UUU	L→F
	3	1/1	142	48	1	U→C	UUU→CUU	F→L
psbL	1	1/1	2	1	2	C→U	ACG→AUG	T→M
psbM	-	-	-	-	-	-	-	-
psbN	-	-	-	-	-	-	-	-
psbT	1	1/1	88	30	1	C→U	CCA→UCA	P→S
psbZ	1	1/1	50	17	2	C→U	UCA→UUA	S→L
rbcL	1	1/1	434	145	2	U→C	AUA→ACA	I→T
rpl2	1	1/1	628	210	1	C→U	CGU→UGU	R→C
	2	1/1	799	267	1	U→C	UUU→CUU	F→L
rpl14	1	1/1	224	75	2	U→C	AUU→ACU	I→T
rpl16	1	1/1	173	58	2	C→U	GCA→GUA	A→V
	2	1/1	328	110	1	U→C	UCA→CCA	S→P
rpl20	1	1/1	101	34	2	U→C	AUC→ACC	I→T
	2	1/1	329	110	2	U→C	AUG→ACG	M→T
rpl22	1	1/1	245	82	2	U→C	UUU→UCU	F→S
	2	1/1	325	109	1	C→U	CCU→UCU	P→S
rpl32	-	-	-	-	-	-	-	-
rpl33	1	1/1	157	53	1	U→C	UCC→CCC	S→P
rpl36	-	-	-	-	-	-	-	-
rpoA	1	1/1	76	26	1	U→C	UGU→CGU	C→R
	2	1/1	308	103	2	U→C	AUU→ACU	I→T
	3	1/1	310	104	1	U→C	UGU→CGU	C→R
	4	1/2 2/2	319 320	107	1 2	U→C C→U	UCU→CUU	S→L
	5	1/1	484	162	1	C→U	CCC→UCC	P→S
	6	1/1	545	182	2	U→C	GUG→GCG	V→A
	7	1/1	646	216	1	U→C	UAU→CAU	Y→H
	8	1/1	695	232	2	C→U	GCG→GUG	A→V
	9	1/1	712	238	1	C→U	CAU→UAU	H→Y
	10	1/1	730	244	1	U→C	UAU→CAU	Y→H
	11	1/1	748	250	1	C→U	CUU→UUU	L→F
	12	1/1	773	258	2	C→U	GCU→GUU	A→V
	13	1/1	967	323	1	U→C	UUU→CUU	F→L
	14	1/1	974	325	2	C→U	ACU→AUU	T→I
rpoB	1	1/1	26	9	2	U→C	AUG→ACG	M→T
	2	1/1	131	44	2	C→U	ACA→AUA	T→I
	3	1/1	473	158	2	C→U	UCA→UUA	S→L
	4	1/1	551	184	2	C→U	UCA→UUA	S→L
	5	1/1	566	189	2	C→U	UCG→UUG	S→L
	6	1/1	653	218	2	U→C	UUA→UCA	L→S
	7	1/1	973	325	1	U→C	UUC→CUC	F→L
	8	1/1	989	330	2	U→C	GUU→GCU	V→A
	9	1/1	1028	343	2	U→C	GUA→GCA	V→A
	10	1/1	1373	458	2	C→U	UCU→UUU	S→F
	11	1/1	1457	486	2	U→C	UUU→UCU	F→S
	12	1/1	1493	498	2	U→C	GUU→GCU	V→A
	13	1/1	1549	517	1	U→C	UUU→CUU	F→L
	14	1/1	1718	573	2	C→U	GCG→GUG	A→V
	15	1/1	1739	580	2	U→C	CUC→CCC	L→P
	16	1/1	1768	590	1	U→C	UUU→CUU	F→L
	17	1/1	1901	634	2	C→U	ACU→AUU	T→I
	18	1/1	2032	678	1	C→U	CGU→UGU	R→C
	19	1/1	2092	698	1	U→C	UAU→CAU	Y→H
	20	1/1	2338	780	1	U→C	UCU→CCU	S→P
	21	1/1	2414	805	2	C→U	ACA→AUA	T→I
	22	1/1	2810	937	2	U→C	CUU→CCU	L→P
	23	1/1	3074	1025	2	U→C	AUG→ACG	M→T
	24	1/1	3095	1032	2	U→C	CUU→CCU	L→P
	25	1/1	3215	1072	2	C→U	GCU→GUU	A→V
rpoC1	1	1/1	41	14	2	C→U	UCA→UUA	S→L
	2	1/1	65	22	2	U→C	GUU→GCU	V→A
	3	1/1	385	129	1	U→C	UUU→CUU	F→L
	4	1/1	436	146	1	U→C	UGA→CGA	*→R
	5	1/1	629	210	2	C→U	ACA→AUA	T→I
	6	1/1	646	216	1	U→C	UUC→CUC	F→L
	7	1/1	650	217	2	C→U	GCA→GUA	A→V
	8	1/1	1727	576	2	U→C	AUG→ACG	M→T
	9	1/1	1853	618	2	C→U	GCU→GUU	A→V
	10	1/1	1979	660	2	U→C	UUU→UCU	F→S
	11	1/1	1981	661	1	C→U	CUU→UUU	L→F
rpoC2	1	1/1	155	52	2	U→C	GUU→GCU	V→A
	2	1/1	419	140	2	U→C	GUG→GCG	V→A
	3	1/1	712	238	1	C→U	CCG→UCG	P→S
	4	1/1	728	243	2	C→U	ACC→AUC	T→I
	5	1/1	829	277	1	U→C	UUC→CUC	F→L
	6	1/1	845	282	2	U→C	AUC→ACC	I→T
	7	1/1	850	284	1	C→U	CCA→UCA	P→S
	8	1/1	1169	390	2	C→U	ACU→AUU	T→I
	9	1/1	1294	432	1	C→U	CUU→UUU	L→F
	10	1/1	1321	441	1	C→U	CAU→UAU	H→Y
	11	1/2 2/2	1447 1448	483	1 2	C→U U→C	CUA→UCA	L→S
	12	1/1	1475	492	2	U→C	UUA→UCA	L→S
	13	1/1	1499	500	2	C→U	ACG→AUG	T→M
	14	1/1	1505	502	2	C→U	ACU→AUU	T→I
	15	1/1	1511	504	2	C→U	UCU→UUU	S→F
	16	1/1	1585	529	1	C→U	CCU→UCU	P→S
	17	1/1	1610	537	2	C→U	UCA→UUA	S→L
	18	1/1	1634	545	2	C→U	CCU→CUU	P→L
	19	1/1	1652	551	2	U→C	AUG→ACG	M→T
	20	1/1	1675	559	1	C→U	CCU→UCU	P→S
	21	1/1	1777	593	1	U→C	UCC→CCC	S→P
	22	1/1	2005	669	1	U→C	UCC→CCC	S→P
	23	1/1	2122	708	1	U→C	UGG→CGG	W→R
	24	1/1	2342	781	2	U→C	GUC→GCC	V→A
	25	1/1	2375	792	2	U→C	GUA→GCA	V→A
	26	1/1	2537	846	2	U→C	UUU→UCU	F→S
	27	1/1	2551	851	1	U→C	UGC→CGC	C→R
	28	1/1	2558	853	2	C→U	UCU→UUU	S→F
	29	1/1	2653	885	1	C→U	CCC→UCC	P→S
	30	1/1	2663	888	2	U→C	UUU→UCU	F→S
	31	1/1	2693	898	2	U→C	CUG→CCG	L→P
	32	1/1	2710	904	1	U→C	UCA→CCA	S→P
	33	1/1	2737	913	1	U→C	UUU→CUU	F→L
	34	1/1	2765	922	2	C→U	ACG→AUG	T→M
	35	1/1	2795	932	2	U→C	UUU→UCU	F→S
	36	1/1	2797	933	1	U→C	UUU→CUU	F→L
	37	1/1	2854	952	1	U→C	UAU→CAU	Y→H
	38	1/1	2894	965	2	C→U	CCA→CUA	P→L
	39	1/1	2911	971	1	C→U	CCA→UCA	P→S
	40	1/1	2915	972	2	U→C	UUG→UCG	L→S
	41	1/1	2957	986	2	U→C	UUU→UCU	F→S
	42	1/2 2/2	2962 2963	988	1 2	U→C C→U	UCC→CUC	S→L
	43	1/1	2977	993	1	C→U	CAU→UAU	H→Y
	44	1/1	2990	997	2	U→C	UUG→UCG	L→S
	45	1/1	3010	1004	1	U→C	UUU→CUU	F→L
	46	1/1	3029	1010	2	C→U	ACC→AUC	T→I
	47	1/1	3083	1028	2	C→U	CCC→CUC	P→L
	48	1/2 2/2	3088 3089	1030	1 2	U→C U→C	UUU→CCU	F→P
	49	1/1	3112	1038	1	U→C	UCA→CCA	S→P
	50	1/1	3154	1052	1	U→C	UAC→CAC	Y→H
	51	1/1	3202	1068	1	C→U	CUU→UUU	L→F
	52	1/1	3236	1079	2	U→C	CUG→CCG	L→P
	53	1/1	3281	1094	2	U→C	GUA→GCA	V→A
	54	1/1	3508	1170	1	C→U	CGU→UGU	R→C
	55	1/1	3563	1188	2	U→C	AUU→ACU	I→T
	56	1/1	3569	1190	2	C→U	GCG→GUG	A→V
	57	1/1	3739	1247	1	U→C	UUU→CUU	F→L
	58	1/1	3956	1319	2	U→C	GUC→GCC	V→A
	59	1/1	3979	1327	1	U→C	UUC→CUC	F→L
	60	1/1	3988	1330	1	C→U	CGU→UGU	R→C
	61	1/1	4028	1343	2	U→C	AUA→ACA	I→T
rps2	1	1/1	115	39	1	U→C	UGC→CGC	C→R
	2	1/1	248	83	2	C→U	UCA→UUA	S→L
	3	1/1	256	86	1	U→C	UGG→CGG	W→R
	4	1/1	368	123	2	U→C	AUG→ACG	M→T
	5	1/1	388	130	1	C→U	CUC→UUC	L→F
	6	1/1	520	174	1	C→U	CAU→UAU	H→Y
	7	1/1	706	236	1	C→U	CCU→UCU	P→S
rps3	1	1/1	55	19	1	U→C	UAU→CAU	Y→H
	2	1/1	152	51	2	C→U	ACA→AUA	T→I
	3	1/1	158	53	2	C→U	ACA→AUA	T→I
	4	1/1	266	89	2	U→C	CUA→CCA	L→P
rps4	1	1/1	305	102	2	C→U	CCA→CUA	P→L
	2	1/1	404	135	2	C→U	ACU→AUU	T→I
	3	1/1	413	138	2	C→U	GCA→GUA	A→V
rps7	1	1/1	20	7	2	U→C	GUA→GCA	V→A
	2	1/1	32	11	2	U→C	AUG→ACG	M→T
rps8	1	1/1	175	59	1	U→C	UUU→CUU	F→L
	2	1/2 2/2	214 215	72	1 2	C→U U→C	CUA→UCA	L→S
	3	1/1	227	76	2	C→U	ACU→AUU	T→I
rps11	1	1/1	17	6	2	C→U	CCA→CUA	P→L
	2	1/1	65	22	2	C→U	GCA→GUA	A→V
rps12	-	-	-	-	-	-	-	-
rps14	1	1/1	80	27	2	C→U	UCA→UUA	S→L
	2	1/1	103	35	1	U→C	UCG→CCG	S→P
	3	1/1	194	65	2	U→C	UUG→UCG	L→S
rps15	1	1/1	137	46	2	C→U	UCA→UUA	S→L
	2	1/1	188	63	2	U→C	GUU→GCU	V→A
rps16	1	1/1	151	51	1	C→U	CCU→UCU	P→S
	2	1/1	200	67	2	U→C	GUU→GCU	V→A
	3	1/1	202	68	1	U→C	UAU→CAU	Y→H
	4	1/1	212	71	2	U→C	UUA→UCA	L→S
rps18	1	1/1	20	7	2	C→U	CCU→CUU	P→L
	2	1/1	26	9	2	U→C	AUU→ACU	I→T
	3	1/1	70	24	1	C→U	CCG→UCG	P→S
rps19	1	1/1	188	63	2	C→U	ACA→AUA	T→I
ycf1	1	1/1	803	268	2	U→C	UUC→UCC	F→S
	2	1/2 2/2	820 821	274	1 2	C→U C→U	CCU→UUU	P→F
	3	1/1	854	285	2	C→U	CCG→CUG	P→L
	4	1/1	872	291	2	C→U	ACG→AUG	T→M
	5	1/1	905	302	2	C→U	ACA→AUA	T→I
	6	1/1	958	320	1	C→U	CCA→UCA	P→S
	7	1/1	1003	335	1	C→U	CUU→UUU	L→F
	8	1/1	1030	344	1	C→U	CUC→UUC	L→F
	9	1/1	1033	345	1	U→C	UUC→CUC	F→L
	10	1/1	1051	351	1	C→U	CUU→UUU	L→F
	11	1/1	1220	407	2	U→C	AUU→ACU	I→T
	12	1/1	1249	417	1	U→C	UCU→CCU	S→P
	13	1/1	1253	418	2	U→C	UUG→UCG	L→S
	14	1/1	1256	419	2	C→U	UCU→UUU	S→F
	15	1/1	1361	454	2	U→C	GUU→GCU	V→A
	16	1/1	1379	460	2	U→C	UUU→UCU	F→S
	17	1/2 2/2	1501 1502	501	1 2	U→C U→C	UUU→CCU	F→P
	18	1/1	1504	502	1	U→C	UCA→CCA	S→P
	19	1/2 2/2	1507 1508	503	1 2	C→U C→U	CCC→UUC	P→F
	20	1/1	1637	546	2	U→C	UUA→UCA	L→S
	21	1/1	1676	559	2	U→C	CUU→CCU	L→P
	22	1/1	1700	567	2	U→C	UUA→UCA	L→S
	23	1/1	1816	606	1	U→C	UGC→CGC	C→R
	24	1/1	1961	654	2	U→C	AUU→ACU	I→T
	25	1/1	2084	695	2	U→C	AUU→ACU	I→T
	26	1/2 2/2	2149 2150	717	1 2	U→C C→U	UCU→CUU	S→L
	27	1/1	2159	720	2	C→U	UCU→UUU	S→F
	28	1/1	2324	775	2	U→C	UUG→UCG	L→S
	29	1/1	2347	783	1	U→C	UUU→CUU	F→L
	30	1/1	2371	791	1	U→C	UUU→CUU	F→L
	31	1/1	2416	806	1	C→U	CUU→UUU	L→F
	32	1/1	2437	813	1	U→C	UUC→CUC	F→L
	33	1/1	2683	895	1	U→C	UUU→CUU	F→L
	34	1/1	2740	914	1	U→C	UUC→CUC	F→L
	35	1/1	2761	921	1	U→C	UUU→CUU	F→L
	36	1/1	2837	946	2	U→C	AUA→ACA	I→T
	37	1/2 2/2	2911 2912	971	1 2	U→C U→C	UUU→CCU	F→P
	38	1/1	2951	984	2	U→C	UUG→UCG	L→S
	39	1/1	2954	985	2	C→U	ACA→AUA	T→I
	40	1/1	2981	994	2	C→U	UCA→UUA	S→L
	41	1/1	3038	1013	2	C→U	ACA→AUA	T→I
	42	1/1	3109	1037	1	U→C	UUU→CUU	F→L
	43	1/1	3113	1038	2	U→C	AUU→ACU	I→T
	44	1/1	3160	1054	1	C→U	CCC→UCC	P→S
	45	1/1	3179	1060	2	U→C	AUA→ACA	I→T
	46	1/1	3283	1095	1	U→C	UCC→CCC	S→P
	47	1/1	3296	1099	2	U→C	AUA→ACA	I→T
	48	1/1	3307	1103	1	C→U	CUU→UUU	L→F
	49	1/1	3442	1148	1	U→C	UUC→CUC	F→L
	50	1/1	3449	1150	2	U→C	UUU→UCU	F→S
	51	1/1	3482	1161	2	U→C	UUA→UCA	L→S
	52	1/1	3688	1230	1	U→C	UCG→CCG	S→P
	53	1/2 2/2	3763 3764	1255	1 2	U→C U→C	UUC→CCC	F→P
	54	1/1	3842	1281	2	U→C	UUU→UCU	F→S
	55	1/1	3905	1302	2	U→C	UUU→UCU	F→S
	56	1/1	3914	1305	2	U→C	UUU→UCU	F→S
	57	1/1	3971	1324	2	U→C	UUC→UCC	F→S
	58	1/1	4057	1353	1	C→U	CUU→UUU	L→F
	59	1/1	4094	1365	2	U→C	AUU→ACU	I→T
	60	1/1	4121	1374	2	U→C	AUU→ACU	I→T
	61	1/1	4189	1397	1	C→U	CUU→UUU	L→F
	62	1/1	4321	1441	1	U→C	UUC→CUC	F→L
	63	1/1	4327	1443	1	U→C	UUU→CUU	F→L
	64	1/1	4331	1444	2	C→U	UCA→UUA	S→L
	65	1/2 2/2	4450 4451	1484	1 2	C→U U→C	CUC→UCC	L→S
	66	1/1	4514	1505	2	C→U	UCA→UUA	S→L
	67	1/1	4634	1545	2	U→C	UUA→UCA	L→S
	68	1/1	4661	1554	2	C→U	UCU→UUU	S→F
	69	1/1	4801	1601	1	C→U	CUU→UUU	L→F
	70	1/1	4828	1610	1	U→C	UUU→CUU	F→L
	71	1/1	4873	1625	1	U→C	UUU→CUU	F→L
	72	1/1	4903	1635	1	U→C	UUC→CUC	F→L
	73	1/1	5006	1669	2	U→C	AUC→ACC	I→T
	74	1/1	5056	1686	1	U→C	UUU→CUU	F→L
	75	1/1	5062	1688	1	U→C	UCC→CCC	S→P
	76	1/1	5105	1702	2	C→U	UCA→UUA	S→L
	77	1/1	5197	1733	1	U→C	UUU→CUU	F→L
	78	1/1	5239	1747	1	U→C	UUU→CUU	F→L
ycf2	1	1/1	10	4	1	U→C	UAU→CAU	Y→H
	2	1/1	157	53	1	U→C	UUU→CUU	F→L
	3	1/1	164	55	2	U→C	CUU→CCU	L→P
	4	1/1	188	63	2	C→U	UCA→UUA	S→L
	5	1/1	257	86	2	U→C	GUG→GCG	V→A
	6	1/1	260	87	2	U→C	GUC→GCC	V→A
	7	1/1	328	110	1	U→C	UCU→CCU	S→P
	8	1/1	368	123	2	U→C	UUG→UCG	L→S
	9	1/1	526	176	1	C→U	CGG→UGG	R→W
	10	1/1	572	191	2	C→U	UCU→UUU	S→F
	11	1/1	652	218	1	U→C	UUC→CUC	F→L
	12	1/1	722	241	2	U→C	CUG→CCG	L→P
	13	1/1	806	269	2	C→U	UCU→UUU	S→F
	14	1/1	1007	336	2	U→C	CUG→CCG	L→P
	15	1/1	1009	337	1	U→C	UAC→CAC	Y→H
	16	1/1	1199	400	2	C→U	UCU→UUU	S→F
	17	1/1	1357	453	1	U→C	UCA→CCA	S→P
	18	1/1	1453	485	1	C→U	CUU→UUU	L→F
	19	1/1	1540	514	1	C→U	CCC→UCC	P→S
	20	1/1	1597	533	1	U→C	UGG→CGG	W→R
	21	1/1	1643	548	2	U→C	AUG→ACG	M→T
	22	1/1	1688	563	2	C→U	CCG→CUG	P→L
	23	1/1	1718	573	2	C→U	CCG→CUG	P→L
	24	1/1	1970	657	2	C→U	UCC→UUC	S→F
	25	1/1	2036	679	2	U→C	UUU→UCU	F→S
	26	1/1	2245	749	1	U→C	UCC→CCC	S→P
	27	1/1	2392	798	1	U→C	UUU→CUU	F→L
	28	1/1	2411	804	2	U→C	UUC→UCC	F→S
	29	1/1	2450	817	2	U→C	UUC→UCC	F→S
	30	1/1	2536	846	1	C→U	CGU→UGU	R→C
	31	1/1	2864	955	2	U→C	UUC→UCC	F→S
	32	1/1	2881	961	1	U→C	UUU→CUU	F→L
	33	1/1	3152	1051	2	U→C	CUU→CCU	L→P
	34	1/1	3197	1066	2	C→U	UCU→UUU	S→F
	35	1/1	3251	1084	2	U→C	UUG→UCG	L→S
	36	1/1	3340	1114	1	C→U	CCU→UCU	P→S
	37	1/1	3416	1139	2	U→C	CUA→CCA	L→P
	38	1/1	3418	1140	1	U→C	UUC→CUC	F→L
	39	1/1	3470	1157	2	C→U	ACA→AUA	T→I
	40	1/1	3595	1199	1	U→C	UAC→CAC	Y→H
	41	1/1	3754	1252	1	C→U	CUU→UUU	L→F
	42	1/1	3784	1262	1	U→C	UUU→CUU	F→L
	43	1/1	3875	1292	2	C→U	UCA→UUA	S→L
	44	1/1	3922	1308	1	U→C	UGG→CGG	W→R
	45	1/1	4007	1336	2	U→C	UUA→UCA	L→S
	46	1/1	4051	1351	1	U→C	UUC→CUC	F→L
	47	1/1	4063	1355	1	U→C	UUU→CUU	F→L
	48	1/1	4118	1373	2	U→C	UUC→UCC	F→S
	49	1/1	4172	1391	2	C→U	ACU→AUU	T→I
	50	1/2 2/2	4228 4229	1410	1 2	U→C C→U	UCU→CUU	S→L
	51	1/1	4322	1441	2	C→U	CCU→CUU	P→L
	52	1/1	4378	1460	1	U→C	UUU→CUU	F→L
	53	1/1	4679	1560	2	U→C	UUA→UCA	L→S
	54	1/1	4919	1640	2	U→C	CUC→CCC	L→P
	55	1/1	5000	1667	2	C→U	GCU→GUU	A→V
	56	1/1	5045	1682	2	U→C	CUU→CCU	L→P
	57	1/1	5056	1686	1	C→U	CUU→UUU	L→F
	58	1/1	5129	1710	2	U→C	AUG→ACG	M→T
	59	1/1	5180	1727	2	C→U	CCG→CUG	P→L
	60	1/1	5254	1752	1	U→C	UCA→CCA	S→P
	61	1/1	5398	1800	1	U→C	UCC→CCC	S→P
	62	1/1	5567	1856	2	U→C	GUA→GCA	V→A
	63	1/1	5719	1907	1	U→C	UUU→CUU	F→L
	64	1/1	5879	1960	2	U→C	AUG→ACG	M→T
	65	1/1	5915	1972	2	U→C	UUG→UCG	L→S
	66	1/1	5980	1994	1	C→U	CUC→UUC	L→F
	67	1/1	6046	2016	1	C→U	CCA→UCA	P→S
	68	1/1	6097	2033	1	U→C	UUU→CUU	F→L
	69	1/1	6100	2034	1	C→U	CUU→UUU	L→F
	70	1/1	6106	2036	1	C→U	CCC→UCC	P→S
	71	1/1	6113	2038	2	U→C	CUA→CCA	L→P
	72	1/1	6533	2178	2	C→U	UCC→UUC	S→F
	73	1/1	6632	2211	2	U→C	AUA→ACA	I→T
	74	1/1	6665	2222	2	U→C	AUG→ACG	M→T
	75	1/1	6740	2247	2	C→U	UCU→UUU	S→F
	76	1/1	6856	2286	1	C→U	CCG→UCG	P→S
ycf3	1	1/1	4	2	1	U→C	UCU→CCU	S→P
ycf4	1	1/1	34	12	1	C→U	CUU→UUU	L→F
	2	1/1	56	19	2	U→C	AUA→ACA	I→T
	3	1/1	119	40	2	U→C	AUU→ACU	I→T
	4	1/1	160	54	1	C→U	CCU→UCU	P→S
	5	1/1	254	85	2	C→U	UCG→UUG	S→L
	6	1/1	280	94	1	U→C	UUU→CUU	F→L
	7	1/1	307	103	1	U→C	UGU→CGU	C→R
	8	1/1	319	107	1	C→U	CGG→UGG	R→W
	9	1/1	361	121	1	C→U	CUU→UUU	L→F
	10	1/1	464	155	2	C→U	ACC→AUC	T→I

## Sheet: C. arcticum
Table S5B. Predicted potential RNA editing sites in the protein-coding genes of Cerastium arcticum chloroplast genome
Gene	No.	Step	Base	AA	Triplet pos.	Bases	Codon	AA change
accD	1	1/1	13	5	1	C→U	CGG→UGG	R→W
	2	1/1	32	11	2	U→C	UUU→UCU	F→S
	3	1/1	49	17	1	C→U	CAC→UAC	H→Y
	4	1/1	74	25	2	C→U	ACG→AUG	T→M
	5	1/1	101	34	2	U→C	AUC→ACC	I→T
	6	1/1	179	60	2	U→C	UUU→UCU	F→S
	7	1/1	181	61	1	C→U	CCU→UCU	P→S
	8	1/1	215	72	2	U→C	UUC→UCC	F→S
	9	1/1	248	83	2	U→C	AUG→ACG	M→T
	10	1/1	251	84	2	C→U	UCU→UUU	S→F
	11	1/1	350	117	2	C→U	UCU→UUU	S→F
	12	1/1	391	131	1	C→U	CCU→UCU	P→S
	13	1/1	412	138	1	U→C	UAU→CAU	Y→H
	14	1/1	484	162	1	C→U	CUU→UUU	L→F
	15	1/1	499	167	1	C→U	CGU→UGU	R→C
	16	1/1	638	213	2	C→U	ACU→AUU	T→I
	17	1/1	652	218	1	C→U	CUU→UUU	L→F
	18	1/1	754	252	1	U→C	UAU→CAU	Y→H
	19	1/1	757	253	1	C→U	CAU→UAU	H→Y
	20	1/1	941	314	2	U→C	AUA→ACA	I→T
	21	1/1	1363	455	1	U→C	UUC→CUC	F→L
	22	1/1	1378	460	1	U→C	UUU→CUU	F→L
atpA	1	1/1	127	43	1	C→U	CAC→UAC	H→Y
	2	1/1	637	213	1	U→C	UUC→CUC	F→L
	3	1/1	914	305	2	C→U	UCA→UUA	S→L
	4	1/1	1270	424	1	C→U	CCC→UCC	P→S
	5	1/1	1408	470	1	U→C	UCG→CCG	S→P
	6	1/1	1444	482	1	U→C	UUU→CUU	F→L
	7	1/1	1465	489	1	C→U	CUU→UUU	L→F
	8	1/1	1520	507	2	C→U	GCA→GUA	A→V
atpB	1	1/1	8	3	2	U→C	AUA→ACA	I→T
	2	1/1	17	6	2	U→C	AUU→ACU	I→T
	3	1/1	28	10	1	U→C	UCU→CCU	S→P
	4	1/1	41	14	2	C→U	ACA→AUA	T→I
	5	1/1	1160	387	2	U→C	AUU→ACU	I→T
	6	1/1	1463	488	2	U→C	AUG→ACG	M→T
atpE	1	1/1	335	112	2	U→C	AUA→ACA	I→T
atpF	1	1/1	269	90	2	U→C	AUA→ACA	I→T
atpH	-	-	-	-	-	-	-	-
atpI	1	1/1	46	16	1	U→C	UUC→CUC	F→L
	2	1/1	170	57	2	C→U	GCU→GUU	A→V
	3	1/1	478	160	1	U→C	UUU→CUU	F→L
ccsA	1	1/1	14	5	2	C→U	ACU→AUU	T→I
	2	1/1	73	25	1	C→U	CAU→UAU	H→Y
	3	1/1	115	39	1	C→U	CUC→UUC	L→F
	4	1/1	128	43	2	U→C	UUA→UCA	L→S
	5	1/1	271	91	1	C→U	CCA→UCA	P→S
	6	1/1	326	109	2	C→U	GCU→GUU	A→V
	7	1/1	335	112	2	C→U	ACU→AUU	T→I
	8	1/1	371	124	2	C→U	ACG→AUG	T→M
	9	1/1	565	189	1	U→C	UUC→CUC	F→L
	10	1/1	572	191	2	U→C	UUU→UCU	F→S
	11	1/1	721	241	1	C→U	CUU→UUU	L→F
	12	1/1	824	275	2	U→C	AUU→ACU	I→T
	13	1/1	895	299	1	U→C	UUU→CUU	F→L
cemA	1	1/1	37	13	1	C→U	CUU→UUU	L→F
	2	1/1	55	19	1	U→C	UUC→CUC	F→L
	3	1/1	229	77	1	U→C	UCA→CCA	S→P
	4	1/1	250	84	1	C→U	CUU→UUU	L→F
	5	1/1	317	106	2	U→C	AUG→ACG	M→T
clpP	1	1/1	97	33	1	C→U	CUU→UUU	L→F
	2	1/1	226	76	1	C→U	CCU→UCU	P→S
	3	1/1	559	187	1	C→U	CAU→UAU	H→Y
matK	1	1/1	40	14	1	U→C	UGG→CGG	W→R
	2	1/1	55	19	1	U→C	UUC→CUC	F→L
	3	1/1	91	31	1	U→C	UUU→CUU	F→L
	4	1/1	176	59	2	U→C	UUA→UCA	L→S
	5	1/1	223	75	1	U→C	UUU→CUU	F→L
	6	1/1	232	78	1	U→C	UCG→CCG	S→P
	7	1/1	331	111	1	C→U	CUU→UUU	L→F
	8	1/1	511	171	1	U→C	UGG→CGG	W→R
	9	1/1	638	213	2	U→C	UUC→UCC	F→S
	10	1/1	640	214	1	C→U	CAU→UAU	H→Y
	11	1/1	652	218	1	C→U	CAC→UAC	H→Y
	12	1/1	659	220	2	U→C	UUU→UCU	F→S
	13	1/1	676	226	1	U→C	UGC→CGC	C→R
	14	1/1	718	240	1	U→C	UUU→CUU	F→L
	15	1/1	721	241	1	C→U	CUU→UUU	L→F
	16	1/1	754	252	1	U→C	UAU→CAU	Y→H
	17	1/1	788	263	2	U→C	GUU→GCU	V→A
	18	1/1	802	268	1	U→C	UUU→CUU	F→L
	19	1/1	820	274	1	U→C	UAU→CAU	Y→H
	20	1/1	868	290	1	U→C	UCC→CCC	S→P
	21	1/1	898	300	1	C→U	CUU→UUU	L→F
	22	1/1	907	303	1	U→C	UUC→CUC	F→L
	23	1/1	919	307	1	C→U	CAU→UAU	H→Y
	24	1/1	935	312	2	C→U	UCU→UUU	S→F
	25	1/1	940	314	1	C→U	CCA→UCA	P→S
	26	1/1	1018	340	1	U→C	UCU→CCU	S→P
	27	1/1	1081	361	1	U→C	UUU→CUU	F→L
	28	1/1	1087	363	1	C→U	CCG→UCG	P→S
	29	1/1	1178	393	2	U→C	AUC→ACC	I→T
	30	1/1	1184	395	2	U→C	UUA→UCA	L→S
	31	1/1	1235	412	2	U→C	UUU→UCU	F→S
	32	1/1	1307	436	2	C→U	GCU→GUU	A→V
	33	1/1	1372	458	1	U→C	UUU→CUU	F→L
	34	1/1	1375	459	1	U→C	UUU→CUU	F→L
	35	1/1	1442	481	2	U→C	UUG→UCG	L→S
	36	1/1	1450	484	1	U→C	UUC→CUC	F→L
	37	1/1	1462	488	1	U→C	UGU→CGU	C→R
	38	1/1	1483	495	1	U→C	UUU→CUU	F→L
	39	1/1	1502	501	2	C→U	GCU→GUU	A→V
ndhA	1	1/1	88	30	1	C→U	CUU→UUU	L→F
	2	1/1	122	41	2	C→U	ACA→AUA	T→I
	3	1/1	125	42	2	U→C	AUA→ACA	I→T
	4	1/1	284	95	2	U→C	AUA→ACA	I→T
	5	1/1	341	114	2	C→U	UCA→UUA	S→L
	6	1/1	364	122	1	U→C	UUU→CUU	F→L
	7	1/1	566	189	2	C→U	UCA→UUA	S→L
	8	1/1	860	287	2	U→C	UUC→UCC	F→S
	9	1/1	866	289	2	C→U	CCU→CUU	P→L
	10	1/1	871	291	1	U→C	UUU→CUU	F→L
	11	1/1	952	318	1	C→U	CCU→UCU	P→S
	12	1/1	1064	355	2	C→U	UCC→UUC	S→F
	13	1/1	1072	358	1	C→U	CUU→UUU	L→F
ndhB	1	1/1	149	50	2	C→U	UCA→UUA	S→L
	2	1/1	467	156	2	C→U	CCA→CUA	P→L
	3	1/1	542	181	2	C→U	ACG→AUG	T→M
	4	1/1	586	196	1	C→U	CAU→UAU	H→Y
	5	1/1	737	246	2	C→U	CCA→CUA	P→L
	6	1/1	746	249	2	C→U	UCU→UUU	S→F
	7	1/1	830	277	2	C→U	UCA→UUA	S→L
	8	1/1	836	279	2	C→U	UCA→UUA	S→L
	9	1/1	872	291	2	C→U	UCA→UUA	S→L
	10	1/1	1301	434	2	U→C	UUA→UCA	L→S
	11	1/1	1481	494	2	C→U	CCA→CUA	P→L
ndhC	1	1/1	56	19	2	U→C	GUU→GCU	V→A
	2	1/1	278	93	2	U→C	GUC→GCC	V→A
ndhD	1	1/1	2	1	2	C→U	ACG→AUG	T→M
	2	1/1	26	9	2	C→U	ACA→AUA	T→I
	3	1/1	47	16	2	U→C	UUU→UCU	F→S
	4	1/1	64	22	1	U→C	UUC→CUC	F→L
	5	1/1	149	50	2	U→C	GUA→GCA	V→A
	6	1/1	229	77	1	C→U	CAC→UAC	H→Y
	7	1/1	383	128	2	C→U	UCA→UUA	S→L
	8	1/1	602	201	2	U→C	GUU→GCU	V→A
	9	1/1	652	218	1	U→C	UUU→CUU	F→L
	10	1/1	808	270	1	U→C	UCU→CCU	S→P
	11	1/1	881	294	2	U→C	AUA→ACA	I→T
	12	1/1	1108	370	1	C→U	CCA→UCA	P→S
	13	1/1	1141	381	1	U→C	UUU→CUU	F→L
	14	1/1	1231	411	1	C→U	CUU→UUU	L→F
	15	1/1	1256	419	2	C→U	ACU→AUU	T→I
	16	1/1	1355	452	2	C→U	UCU→UUU	S→F
	17	1/1	1397	466	2	C→U	ACU→AUU	T→I
	18	1/1	1405	469	1	U→C	UUU→CUU	F→L
ndhE	1	1/2 2/2	43 44	15	1 2	U→C C→U	UCU→CUU	S→L
	2	1/1	272	91	2	C→U	ACU→AUU	T→I
ndhF	1	1/1	11	4	2	U→C	AUA→ACA	I→T
	2	1/1	34	12	1	U→C	UCC→CCC	S→P
	3	1/2 2/2	127 128	43	1 2	U→C C→U	UCU→CUU	S→L
	4	1/1	152	51	2	C→U	GCU→GUU	A→V
	5	1/1	205	69	1	U→C	UAU→CAU	Y→H
	6	1/1	290	97	2	C→U	UCA→UUA	S→L
	7	1/1	445	149	1	C→U	CUU→UUU	L→F
	8	1/1	568	190	1	U→C	UUU→CUU	F→L
	9	1/2 2/2	676 677	226	1 2	U→C C→U	UCU→CUU	S→L
	10	1/1	680	227	2	U→C	AUU→ACU	I→T
	11	1/1	682	228	1	U→C	UUU→CUU	F→L
	12	1/1	694	232	1	U→C	UUC→CUC	F→L
	13	1/1	841	281	1	U→C	UUU→CUU	F→L
	14	1/1	907	303	1	U→C	UUU→CUU	F→L
	15	1/1	1036	346	1	U→C	UUU→CUU	F→L
	16	1/1	1310	437	2	U→C	UUC→UCC	F→S
	17	1/1	1417	473	1	C→U	CUC→UUC	L→F
	18	1/1	1607	536	2	U→C	AUU→ACU	I→T
	19	1/1	1610	537	2	C→U	UCU→UUU	S→F
	20	1/1	1673	558	2	U→C	AUU→ACU	I→T
	21	1/1	1675	559	1	U→C	UUC→CUC	F→L
	22	1/1	1753	585	1	C→U	CCC→UCC	P→S
	23	1/1	1768	590	1	U→C	UAU→CAU	Y→H
	24	1/1	1787	596	2	C→U	UCU→UUU	S→F
	25	1/1	1820	607	2	U→C	AUC→ACC	I→T
	26	1/1	1867	623	1	U→C	UUC→CUC	F→L
	27	1/1	1891	631	1	U→C	UUU→CUU	F→L
	28	1/1	1900	634	1	U→C	UUU→CUU	F→L
	29	1/1	1933	645	1	C→U	CCU→UCU	P→S
	30	1/1	2021	674	2	U→C	UUU→UCU	F→S
	31	1/1	2023	675	1	U→C	UUU→CUU	F→L
	32	1/1	2135	712	2	U→C	AUC→ACC	I→T
	33	1/1	2176	726	1	U→C	UUC→CUC	F→L
	34	1/2 2/2	2185 2186	729	1 2	C→U U→C	CUU→UCU	L→S
	35	1/1	2201	734	2	C→U	UCU→UUU	S→F
ndhG	1	1/1	85	29	1	U→C	UUU→CUU	F→L
	2	1/1	100	34	1	C→U	CUU→UUU	L→F
	3	1/1	145	49	1	U→C	UUC→CUC	F→L
	4	1/1	250	84	1	C→U	CCA→UCA	P→S
	5	1/1	322	108	1	U→C	UUU→CUU	F→L
	6	1/1	329	110	2	C→U	UCA→UUA	S→L
	7	1/1	386	129	2	C→U	UCA→UUA	S→L
	8	1/1	409	137	1	U→C	UUU→CUU	F→L
ndhH	1	1/1	551	184	2	U→C	AUG→ACG	M→T
	2	1/1	560	187	2	C→U	GCU→GUU	A→V
	3	1/1	689	230	2	U→C	CUU→CCU	L→P
ndhI	1	1/1	4	2	1	U→C	UUC→CUC	F→L
	2	1/1	379	127	1	C→U	CUU→UUU	L→F
	3	1/1	449	150	2	C→U	ACU→AUU	T→I
	4	1/1	487	163	1	U→C	UAA→CAA	*→Q
ndhJ	1	1/1	20	7	2	C→U	GCU→GUU	A→V
	2	1/1	233	78	2	C→U	GCG→GUG	A→V
	3	1/1	443	148	2	U→C	GUA→GCA	V→A
ndhK	1	1/1	35	12	2	U→C	AUA→ACA	I→T
	2	1/1	65	22	2	C→U	UCA→UUA	S→L
	3	1/1	73	25	1	U→C	UUU→CUU	F→L
	4	1/1	502	168	1	U→C	UCU→CCU	S→P
	5	1/1	530	177	2	U→C	AUC→ACC	I→T
	6	1/1	566	189	2	C→U	ACU→AUU	T→I
	7	1/1	598	200	1	U→C	UCU→CCU	S→P
	8	1/1	608	203	2	U→C	AUU→ACU	I→T
	9	1/1	617	206	2	C→U	ACU→AUU	T→I
	10	1/2 2/2	619 620	207	1 2	C→U U→C	CUG→UCG	L→S
	11	1/1	649	217	1	U→C	UCA→CCA	S→P
petA	1	1/1	59	20	2	C→U	GCA→GUA	A→V
	2	1/1	85	29	1	C→U	CGG→UGG	R→W
	3	1/1	460	154	1	U→C	UCC→CCC	S→P
	4	1/1	554	185	2	C→U	GCA→GUA	A→V
	5	1/1	686	229	2	C→U	ACA→AUA	T→I
	6	1/1	698	233	2	U→C	UUA→UCA	L→S
	7	1/1	737	246	2	C→U	CCG→CUG	P→L
	8	1/1	764	255	2	U→C	UUU→UCU	F→S
	9	1/1	877	293	1	U→C	UUU→CUU	F→L
petB	1	1/1	418	140	1	C→U	CGG→UGG	R→W
petD	1	1/1	416	139	2	U→C	GUG→GCG	V→A
petG	-	-	-	-	-	-	-	-
petL	1	1/1	5	2	2	C→U	CCU→CUU	P→L
petN	-	-	-	-	-	-	-	-
psaA	1	1/1	1460	487	2	U→C	AUC→ACC	I→T
	2	1/1	1481	494	2	C→U	GCA→GUA	A→V
psaB	1	1/1	440	147	2	U→C	GUU→GCU	V→A
	2	1/1	676	226	1	C→U	CUU→UUU	L→F
psaC	-	-	-	-	-	-	-	-
psaI	1	1/1	19	7	1	U→C	UUU→CUU	F→L
	2	1/1	31	11	1	C→U	CUU→UUU	L→F
psaJ	1	1/1	94	32	1	U→C	UUU→CUU	F→L
	2	1/1	127	43	1	U→C	UAA→CAA	*→Q
psbA	1	1/1	1043	348	2	U→C	GUU→GCU	V→A
	2	1/1	1052	351	2	U→C	AUA→ACA	I→T
psbB	-	-	-	-	-	-	-	-
psbC	1	1/1	736	246	1	C→U	CUU→UUU	L→F
psbD	-	-	-	-	-	-	-	-
psbE	-	-	-	-	-	-	-	-
psbF	-	-	-	-	-	-	-	-
psbH	1	1/1	46	16	1	C→U	CCA→UCA	P→S
psbI	1	1/1	4	2	1	U→C	UUU→CUU	F→L
psbJ	-	-	-	-	-	-	-	-
psbK	1	1/1	64	22	1	U→C	UUC→CUC	F→L
	2	1/1	136	46	1	C→U	CUU→UUU	L→F
	3	1/1	142	48	1	U→C	UUU→CUU	F→L
psbL	1	1/1	2	1	2	C→U	ACG→AUG	T→M
psbM	-	-	-	-	-	-	-	-
psbN	-	-	-	-	-	-	-	-
psbT	1	1/1	88	30	1	C→U	CCA→UCA	P→S
psbZ	1	1/1	50	17	2	C→U	UCA→UUA	S→L
rbcL	1	1/1	434	145	2	U→C	AUA→ACA	I→T
rpl2	1	1/1	628	210	1	C→U	CGU→UGU	R→C
	2	1/1	799	267	1	U→C	UUU→CUU	F→L
rpl14	1	1/1	224	75	2	U→C	AUU→ACU	I→T
rpl16	1	1/1	173	58	2	C→U	GCA→GUA	A→V
	2	1/1	328	110	1	U→C	UCA→CCA	S→P
rpl20	1	1/1	101	34	2	U→C	AUC→ACC	I→T
	2	1/1	329	110	2	U→C	AUG→ACG	M→T
rpl22	1	1/1	245	82	2	U→C	UUU→UCU	F→S
	2	1/1	325	109	1	C→U	CCU→UCU	P→S
rpl32	-	-	-	-	-	-	-	-
rpl33	1	1/1	157	53	1	U→C	UCC→CCC	S→P
rpl36	-	-	-	-	-	-	-	-
rpoA	1	1/1	76	26	1	U→C	UGU→CGU	C→R
	2	1/1	308	103	2	U→C	AUU→ACU	I→T
	3	1/1	310	104	1	U→C	UGU→CGU	C→R
	4	1/2 2/2	319 320	107	1 2	U→C C→U	UCU→CUU	S→L
	5	1/1	484	162	1	C→U	CCC→UCC	P→S
	6	1/1	545	182	2	U→C	GUG→GCG	V→A
	7	1/1	646	216	1	U→C	UAU→CAU	Y→H
	8	1/1	695	232	2	C→U	GCG→GUG	A→V
	9	1/1	712	238	1	C→U	CAU→UAU	H→Y
	10	1/1	730	244	1	U→C	UAU→CAU	Y→H
	11	1/1	748	250	1	C→U	CUU→UUU	L→F
	12	1/1	773	258	2	C→U	GCU→GUU	A→V
	13	1/1	967	323	1	U→C	UUU→CUU	F→L
	14	1/1	974	325	2	C→U	ACU→AUU	T→I
rpoB	1	1/1	26	9	2	U→C	AUG→ACG	M→T
	2	1/1	131	44	2	C→U	ACA→AUA	T→I
	3	1/1	473	158	2	C→U	UCA→UUA	S→L
	4	1/1	551	184	2	C→U	UCA→UUA	S→L
	5	1/1	566	189	2	C→U	UCG→UUG	S→L
	6	1/1	653	218	2	U→C	UUA→UCA	L→S
	7	1/1	973	325	1	U→C	UUC→CUC	F→L
	8	1/1	989	330	2	U→C	GUU→GCU	V→A
	9	1/1	1028	343	2	U→C	GUA→GCA	V→A
	10	1/1	1373	458	2	C→U	UCU→UUU	S→F
	11	1/1	1457	486	2	U→C	UUU→UCU	F→S
	12	1/1	1493	498	2	U→C	GUU→GCU	V→A
	13	1/1	1549	517	1	U→C	UUU→CUU	F→L
	14	1/1	1718	573	2	C→U	GCG→GUG	A→V
	15	1/1	1739	580	2	U→C	CUC→CCC	L→P
	16	1/1	1768	590	1	U→C	UUU→CUU	F→L
	17	1/1	1901	634	2	C→U	ACU→AUU	T→I
	18	1/1	2032	678	1	C→U	CGU→UGU	R→C
	19	1/1	2092	698	1	U→C	UAU→CAU	Y→H
	20	1/1	2338	780	1	U→C	UCU→CCU	S→P
	21	1/1	2414	805	2	C→U	ACA→AUA	T→I
	22	1/1	2810	937	2	U→C	CUU→CCU	L→P
	23	1/1	3074	1025	2	U→C	AUG→ACG	M→T
	24	1/1	3095	1032	2	U→C	CUU→CCU	L→P
	25	1/1	3215	1072	2	C→U	GCU→GUU	A→V
rpoC1	1	1/1	41	14	2	C→U	UCA→UUA	S→L
	2	1/1	65	22	2	U→C	GUU→GCU	V→A
	3	1/1	385	129	1	U→C	UUU→CUU	F→L
	4	1/1	436	146	1	U→C	UGA→CGA	*→R
	5	1/1	646	216	1	U→C	UUC→CUC	F→L
	6	1/1	650	217	2	C→U	GCA→GUA	A→V
	7	1/1	1727	576	2	U→C	AUG→ACG	M→T
	8	1/1	1853	618	2	C→U	GCU→GUU	A→V
	9	1/1	1979	660	2	U→C	UUU→UCU	F→S
	10	1/1	1981	661	1	C→U	CUU→UUU	L→F
rpoC2	1	1/1	155	52	2	U→C	GUU→GCU	V→A
	2	1/1	419	140	2	U→C	GUG→GCG	V→A
	3	1/1	712	238	1	C→U	CCG→UCG	P→S
	4	1/1	728	243	2	C→U	ACC→AUC	T→I
	5	1/1	829	277	1	U→C	UUC→CUC	F→L
	6	1/1	845	282	2	U→C	AUC→ACC	I→T
	7	1/1	850	284	1	C→U	CCA→UCA	P→S
	8	1/1	1169	390	2	C→U	ACU→AUU	T→I
	9	1/1	1294	432	1	C→U	CUU→UUU	L→F
	10	1/1	1321	441	1	C→U	CAU→UAU	H→Y
	11	1/2 2/2	1447 1448	483	1 2	C→U U→C	CUA→UCA	L→S
	12	1/1	1475	492	2	U→C	UUA→UCA	L→S
	13	1/1	1499	500	2	C→U	ACG→AUG	T→M
	14	1/1	1505	502	2	C→U	ACU→AUU	T→I
	15	1/1	1511	504	2	C→U	UCU→UUU	S→F
	16	1/1	1585	529	1	C→U	CCU→UCU	P→S
	17	1/1	1610	537	2	C→U	UCA→UUA	S→L
	18	1/1	1634	545	2	C→U	CCU→CUU	P→L
	19	1/1	1652	551	2	U→C	AUG→ACG	M→T
	20	1/1	1675	559	1	C→U	CCU→UCU	P→S
	21	1/1	1777	593	1	U→C	UCC→CCC	S→P
	22	1/1	2005	669	1	U→C	UCC→CCC	S→P
	23	1/1	2122	708	1	U→C	UGG→CGG	W→R
	24	1/1	2342	781	2	U→C	GUC→GCC	V→A
	25	1/1	2375	792	2	U→C	GUA→GCA	V→A
	26	1/1	2537	846	2	U→C	UUU→UCU	F→S
	27	1/1	2551	851	1	U→C	UGC→CGC	C→R
	28	1/1	2558	853	2	C→U	UCU→UUU	S→F
	29	1/1	2653	885	1	C→U	CCC→UCC	P→S
	30	1/1	2663	888	2	U→C	UUU→UCU	F→S
	31	1/1	2693	898	2	U→C	CUG→CCG	L→P
	32	1/1	2710	904	1	U→C	UCA→CCA	S→P
	33	1/1	2737	913	1	U→C	UUU→CUU	F→L
	34	1/1	2765	922	2	C→U	ACG→AUG	T→M
	35	1/1	2795	932	2	U→C	UUU→UCU	F→S
	36	1/1	2797	933	1	U→C	UUU→CUU	F→L
	37	1/1	2854	952	1	U→C	UAU→CAU	Y→H
	38	1/1	2894	965	2	C→U	CCA→CUA	P→L
	39	1/1	2911	971	1	C→U	CCA→UCA	P→S
	40	1/1	2915	972	2	U→C	UUG→UCG	L→S
	41	1/1	2957	986	2	U→C	UUU→UCU	F→S
	42	1/2 2/2	2962 2963	988	1 2	U→C C→U	UCC→CUC	S→L
	43	1/1	2977	993	1	C→U	CAU→UAU	H→Y
	44	1/1	2990	997	2	U→C	UUG→UCG	L→S
	45	1/1	3010	1004	1	U→C	UUU→CUU	F→L
	46	1/1	3029	1010	2	C→U	ACC→AUC	T→I
	47	1/1	3083	1028	2	C→U	CCC→CUC	P→L
	48	1/2 2/2	3088 3089	1030	1 2	U→C U→C	UUU→CCU	F→P
	49	1/1	3112	1038	1	U→C	UCA→CCA	S→P
	50	1/1	3154	1052	1	U→C	UAC→CAC	Y→H
	51	1/1	3202	1068	1	C→U	CUU→UUU	L→F
	52	1/1	3236	1079	2	U→C	CUG→CCG	L→P
	53	1/1	3281	1094	2	U→C	GUA→GCA	V→A
	54	1/1	3508	1170	1	C→U	CGU→UGU	R→C
	55	1/1	3563	1188	2	U→C	AUU→ACU	I→T
	56	1/1	3569	1190	2	C→U	GCG→GUG	A→V
	57	1/1	3739	1247	1	U→C	UUU→CUU	F→L
	58	1/1	3956	1319	2	U→C	GUC→GCC	V→A
	59	1/1	3979	1327	1	U→C	UUC→CUC	F→L
	60	1/1	3988	1330	1	C→U	CGU→UGU	R→C
	61	1/1	4028	1343	2	U→C	AUA→ACA	I→T
rps2	1	1/1	115	39	1	U→C	UGC→CGC	C→R
	2	1/1	248	83	2	C→U	UCA→UUA	S→L
	3	1/1	256	86	1	U→C	UGG→CGG	W→R
	4	1/1	368	123	2	U→C	AUG→ACG	M→T
	5	1/1	388	130	1	C→U	CUC→UUC	L→F
	6	1/1	520	174	1	C→U	CAU→UAU	H→Y
	7	1/1	706	236	1	C→U	CCU→UCU	P→S
rps3	1	1/1	55	19	1	U→C	UAU→CAU	Y→H
	2	1/1	152	51	2	C→U	ACA→AUA	T→I
	3	1/1	158	53	2	C→U	ACA→AUA	T→I
	4	1/1	266	89	2	U→C	CUA→CCA	L→P
rps4	1	1/1	305	102	2	C→U	CCA→CUA	P→L
	2	1/1	404	135	2	C→U	ACU→AUU	T→I
	3	1/1	413	138	2	C→U	GCA→GUA	A→V
rps7	1	1/1	20	7	2	U→C	GUA→GCA	V→A
	2	1/1	32	11	2	U→C	AUG→ACG	M→T
rps8	1	1/1	175	59	1	U→C	UUU→CUU	F→L
	2	1/2 2/2	214 215	72	1 2	C→U U→C	CUA→UCA	L→S
	3	1/1	227	76	2	C→U	ACU→AUU	T→I
rps11	1	1/1	17	6	2	C→U	CCA→CUA	P→L
	2	1/1	65	22	2	C→U	GCA→GUA	A→V
rps12	-	-	-	-	-	-	-	-
rps14	1	1/1	80	27	2	C→U	UCA→UUA	S→L
	2	1/1	103	35	1	U→C	UCG→CCG	S→P
	3	1/1	194	65	2	U→C	UUG→UCG	L→S
rps15	1	1/1	137	46	2	C→U	UCA→UUA	S→L
	2	1/1	188	63	2	U→C	GUU→GCU	V→A
rps16	1	1/1	151	51	1	C→U	CCU→UCU	P→S
	2	1/1	200	67	2	U→C	GUU→GCU	V→A
	3	1/1	202	68	1	U→C	UAU→CAU	Y→H
	4	1/1	212	71	2	U→C	UUA→UCA	L→S
rps18	1	1/1	20	7	2	C→U	CCU→CUU	P→L
	2	1/1	26	9	2	U→C	AUU→ACU	I→T
	3	1/1	70	24	1	C→U	CCG→UCG	P→S
rps19	1	1/1	188	63	2	C→U	ACA→AUA	T→I
ycf1	1	1/1	803	268	2	U→C	UUC→UCC	F→S
	2	1/2 2/2	820 821	274	1 2	C→U C→U	CCU→UUU	P→F
	3	1/1	854	285	2	C→U	CCG→CUG	P→L
	4	1/1	872	291	2	C→U	ACG→AUG	T→M
	5	1/1	905	302	2	C→U	ACA→AUA	T→I
	6	1/1	958	320	1	C→U	CCA→UCA	P→S
	7	1/1	1003	335	1	C→U	CUU→UUU	L→F
	8	1/1	1030	344	1	C→U	CUC→UUC	L→F
	9	1/1	1033	345	1	U→C	UUC→CUC	F→L
	10	1/1	1051	351	1	C→U	CUU→UUU	L→F
	11	1/1	1220	407	2	U→C	AUU→ACU	I→T
	12	1/1	1249	417	1	U→C	UCU→CCU	S→P
	13	1/1	1253	418	2	U→C	UUG→UCG	L→S
	14	1/1	1256	419	2	C→U	UCU→UUU	S→F
	15	1/1	1361	454	2	U→C	GUU→GCU	V→A
	16	1/1	1379	460	2	U→C	UUU→UCU	F→S
	17	1/2 2/2	1501 1502	501	1 2	U→C U→C	UUU→CCU	F→P
	18	1/1	1504	502	1	U→C	UCA→CCA	S→P
	19	1/2 2/2	1507 1508	503	1 2	C→U C→U	CCC→UUC	P→F
	20	1/1	1637	546	2	U→C	UUA→UCA	L→S
	21	1/1	1676	559	2	U→C	CUU→CCU	L→P
	22	1/1	1700	567	2	U→C	UUA→UCA	L→S
	23	1/1	1816	606	1	U→C	UGC→CGC	C→R
	24	1/1	1961	654	2	U→C	AUU→ACU	I→T
	25	1/1	2084	695	2	U→C	AUU→ACU	I→T
	26	1/2 2/2	2149 2150	717	1 2	U→C C→U	UCU→CUU	S→L
	27	1/1	2159	720	2	C→U	UCU→UUU	S→F
	28	1/1	2270	757	2	C→U	ACA→AUA	T→I
	29	1/1	2324	775	2	U→C	UUG→UCG	L→S
	30	1/1	2347	783	1	U→C	UUU→CUU	F→L
	31	1/1	2371	791	1	U→C	UUU→CUU	F→L
	32	1/1	2416	806	1	C→U	CUU→UUU	L→F
	33	1/1	2437	813	1	U→C	UUC→CUC	F→L
	34	1/1	2683	895	1	U→C	UUU→CUU	F→L
	35	1/1	2761	921	1	U→C	UUU→CUU	F→L
	36	1/1	2837	946	2	U→C	AUA→ACA	I→T
	37	1/2 2/2	2899 2900	967	1 2	U→C U→C	UUU→CCU	F→P
	38	1/2 2/2	2911 2912	971	1 2	U→C U→C	UUU→CCU	F→P
	39	1/1	2951	984	2	U→C	UUG→UCG	L→S
	40	1/1	2954	985	2	C→U	ACA→AUA	T→I
	41	1/1	2981	994	2	C→U	UCA→UUA	S→L
	42	1/1	3038	1013	2	C→U	ACA→AUA	T→I
	43	1/1	3109	1037	1	U→C	UUU→CUU	F→L
	44	1/1	3113	1038	2	U→C	AUU→ACU	I→T
	45	1/1	3160	1054	1	C→U	CCC→UCC	P→S
	46	1/1	3179	1060	2	U→C	AUA→ACA	I→T
	47	1/1	3283	1095	1	U→C	UCC→CCC	S→P
	48	1/1	3296	1099	2	U→C	AUA→ACA	I→T
	49	1/1	3307	1103	1	C→U	CUU→UUU	L→F
	50	1/1	3449	1150	2	U→C	UUU→UCU	F→S
	51	1/1	3482	1161	2	U→C	UUA→UCA	L→S
	52	1/1	3589	1197	1	U→C	UAU→CAU	Y→H
	53	1/1	3688	1230	1	U→C	UCG→CCG	S→P
	54	1/2 2/2	3763 3764	1255	1 2	U→C U→C	UUC→CCC	F→P
	55	1/1	3842	1281	2	U→C	UUU→UCU	F→S
	56	1/1	3905	1302	2	U→C	UUU→UCU	F→S
	57	1/1	3914	1305	2	U→C	UUU→UCU	F→S
	58	1/1	3971	1324	2	U→C	UUC→UCC	F→S
	59	1/1	4057	1353	1	C→U	CUU→UUU	L→F
	60	1/1	4094	1365	2	U→C	AUU→ACU	I→T
	61	1/1	4121	1374	2	U→C	AUU→ACU	I→T
	62	1/1	4189	1397	1	C→U	CUU→UUU	L→F
	63	1/2 2/2	4321 4322	1441	1 2	U→C C→U	UCC→CUC	S→L
	64	1/1	4327	1443	1	U→C	UUU→CUU	F→L
	65	1/1	4331	1444	2	C→U	UCA→UUA	S→L
	66	1/2 2/2	4450 4451	1484	1 2	C→U U→C	CUC→UCC	L→S
	67	1/1	4514	1505	2	C→U	UCA→UUA	S→L
	68	1/1	4634	1545	2	U→C	UUA→UCA	L→S
	69	1/1	4661	1554	2	C→U	UCU→UUU	S→F
	70	1/1	4801	1601	1	C→U	CUU→UUU	L→F
	71	1/1	4828	1610	1	U→C	UUU→CUU	F→L
	72	1/1	4873	1625	1	U→C	UUU→CUU	F→L
	73	1/1	4903	1635	1	U→C	UUC→CUC	F→L
	74	1/1	5006	1669	2	U→C	AUC→ACC	I→T
	75	1/1	5056	1686	1	U→C	UUU→CUU	F→L
	76	1/1	5062	1688	1	U→C	UCC→CCC	S→P
	77	1/1	5105	1702	2	C→U	UCA→UUA	S→L
	78	1/1	5197	1733	1	U→C	UUU→CUU	F→L
	79	1/1	5239	1747	1	U→C	UUU→CUU	F→L
ycf2	1	1/1	10	4	1	U→C	UAU→CAU	Y→H
	2	1/1	157	53	1	U→C	UUU→CUU	F→L
	3	1/1	164	55	2	U→C	CUU→CCU	L→P
	4	1/1	188	63	2	C→U	UCA→UUA	S→L
	5	1/1	257	86	2	U→C	GUG→GCG	V→A
	6	1/1	260	87	2	U→C	GUC→GCC	V→A
	7	1/1	328	110	1	U→C	UCU→CCU	S→P
	8	1/1	368	123	2	U→C	UUG→UCG	L→S
	9	1/1	526	176	1	C→U	CGG→UGG	R→W
	10	1/1	572	191	2	C→U	UCU→UUU	S→F
	11	1/1	652	218	1	U→C	UUC→CUC	F→L
	12	1/1	722	241	2	U→C	CUG→CCG	L→P
	13	1/1	806	269	2	C→U	UCU→UUU	S→F
	14	1/1	1007	336	2	U→C	CUG→CCG	L→P
	15	1/1	1009	337	1	U→C	UAC→CAC	Y→H
	16	1/1	1199	400	2	C→U	UCU→UUU	S→F
	17	1/1	1357	453	1	U→C	UCA→CCA	S→P
	18	1/1	1453	485	1	C→U	CUU→UUU	L→F
	19	1/1	1540	514	1	C→U	CCC→UCC	P→S
	20	1/1	1597	533	1	U→C	UGG→CGG	W→R
	21	1/1	1643	548	2	U→C	AUG→ACG	M→T
	22	1/1	1688	563	2	C→U	CCG→CUG	P→L
	23	1/1	1718	573	2	C→U	CCG→CUG	P→L
	24	1/1	1970	657	2	C→U	UCC→UUC	S→F
	25	1/1	2036	679	2	U→C	UUU→UCU	F→S
	26	1/1	2245	749	1	U→C	UCC→CCC	S→P
	27	1/1	2392	798	1	U→C	UUU→CUU	F→L
	28	1/1	2411	804	2	U→C	UUC→UCC	F→S
	29	1/1	2450	817	2	U→C	UUC→UCC	F→S
	30	1/1	2536	846	1	C→U	CGU→UGU	R→C
	31	1/1	2864	955	2	U→C	UUC→UCC	F→S
	32	1/1	2881	961	1	U→C	UUU→CUU	F→L
	33	1/1	3152	1051	2	U→C	CUU→CCU	L→P
	34	1/1	3197	1066	2	C→U	UCU→UUU	S→F
	35	1/1	3251	1084	2	U→C	UUG→UCG	L→S
	36	1/1	3340	1114	1	C→U	CCU→UCU	P→S
	37	1/1	3416	1139	2	U→C	CUA→CCA	L→P
	38	1/1	3418	1140	1	U→C	UUC→CUC	F→L
	39	1/1	3470	1157	2	C→U	ACA→AUA	T→I
	40	1/1	3595	1199	1	U→C	UAC→CAC	Y→H
	41	1/1	3754	1252	1	C→U	CUU→UUU	L→F
	42	1/1	3784	1262	1	U→C	UUU→CUU	F→L
	43	1/1	3875	1292	2	C→U	UCA→UUA	S→L
	44	1/1	3922	1308	1	U→C	UGG→CGG	W→R
	45	1/1	4007	1336	2	U→C	UUA→UCA	L→S
	46	1/1	4051	1351	1	U→C	UUC→CUC	F→L
	47	1/1	4063	1355	1	U→C	UUU→CUU	F→L
	48	1/1	4118	1373	2	U→C	UUC→UCC	F→S
	49	1/1	4172	1391	2	C→U	ACU→AUU	T→I
	50	1/2 2/2	4228 4229	1410	1 2	U→C C→U	UCU→CUU	S→L
	51	1/1	4322	1441	2	C→U	CCU→CUU	P→L
	52	1/1	4378	1460	1	U→C	UUU→CUU	F→L
	53	1/1	4679	1560	2	U→C	UUA→UCA	L→S
	54	1/1	4919	1640	2	U→C	CUC→CCC	L→P
	55	1/1	5000	1667	2	C→U	GCU→GUU	A→V
	56	1/1	5045	1682	2	U→C	CUU→CCU	L→P
	57	1/1	5056	1686	1	C→U	CUU→UUU	L→F
	58	1/1	5129	1710	2	U→C	AUG→ACG	M→T
	59	1/1	5159	1720	2	U→C	GUG→GCG	V→A
	60	1/1	5180	1727	2	C→U	CCG→CUG	P→L
	61	1/1	5254	1752	1	U→C	UCA→CCA	S→P
	62	1/1	5398	1800	1	U→C	UCC→CCC	S→P
	63	1/1	5567	1856	2	U→C	GUA→GCA	V→A
	64	1/1	5719	1907	1	U→C	UUU→CUU	F→L
	65	1/1	5879	1960	2	U→C	AUG→ACG	M→T
	66	1/1	5915	1972	2	U→C	UUG→UCG	L→S
	67	1/1	5980	1994	1	C→U	CUC→UUC	L→F
	68	1/1	6046	2016	1	C→U	CCA→UCA	P→S
	69	1/1	6097	2033	1	U→C	UUU→CUU	F→L
	70	1/1	6100	2034	1	C→U	CUU→UUU	L→F
	71	1/1	6106	2036	1	C→U	CCC→UCC	P→S
	72	1/1	6113	2038	2	U→C	CUA→CCA	L→P
	73	1/1	6533	2178	2	C→U	UCC→UUC	S→F
	74	1/1	6632	2211	2	U→C	AUA→ACA	I→T
	75	1/1	6740	2247	2	C→U	UCU→UUU	S→F
	76	1/1	6856	2286	1	C→U	CCG→UCG	P→S
ycf3	1	1/1	4	2	1	U→C	UCU→CCU	S→P
ycf4	1	1/1	34	12	1	C→U	CUU→UUU	L→F
	2	1/1	56	19	2	U→C	AUA→ACA	I→T
	3	1/1	119	40	2	U→C	AUU→ACU	I→T
	4	1/1	160	54	1	C→U	CCU→UCU	P→S
	5	1/1	254	85	2	C→U	UCG→UUG	S→L
	6	1/1	280	94	1	U→C	UUU→CUU	F→L
	7	1/1	307	103	1	U→C	UGU→CGU	C→R
	8	1/1	319	107	1	C→U	CGG→UGG	R→W
	9	1/1	361	121	1	C→U	CUU→UUU	L→F
	10	1/1	464	155	2	C→U	ACC→AUC	T→I

## Sheet: C. nigrescens
Table S5C. Predicted potential RNA editing sites in the protein-coding genes of Cerastium nigrescens chloroplast genome
Gene	No.	Step	Base	AA	Triplet pos.	Bases	Codon	AA change
accD	1	1/1	13	5	1	C→U	CGG→UGG	R→W
	2	1/1	32	11	2	U→C	UUU→UCU	F→S
	3	1/1	49	17	1	C→U	CAC→UAC	H→Y
	4	1/1	74	25	2	C→U	ACG→AUG	T→M
	5	1/1	101	34	2	U→C	AUC→ACC	I→T
	6	1/1	179	60	2	U→C	UUU→UCU	F→S
	7	1/1	181	61	1	C→U	CCU→UCU	P→S
	8	1/1	215	72	2	U→C	UUC→UCC	F→S
	9	1/1	251	84	2	C→U	UCU→UUU	S→F
	10	1/1	350	117	2	C→U	UCU→UUU	S→F
	11	1/1	412	138	1	U→C	UAU→CAU	Y→H
	12	1/1	484	162	1	C→U	CUU→UUU	L→F
	13	1/1	499	167	1	C→U	CGU→UGU	R→C
	14	1/1	638	213	2	C→U	ACU→AUU	T→I
	15	1/1	652	218	1	C→U	CUU→UUU	L→F
	16	1/1	754	252	1	U→C	UAU→CAU	Y→H
	17	1/1	757	253	1	C→U	CAU→UAU	H→Y
	18	1/1	941	314	2	U→C	AUA→ACA	I→T
	19	1/1	1363	455	1	U→C	UUC→CUC	F→L
	20	1/1	1378	460	1	U→C	UUU→CUU	F→L
atpA	1	1/1	127	43	1	C→U	CAC→UAC	H→Y
	2	1/1	637	213	1	U→C	UUC→CUC	F→L
	3	1/1	914	305	2	C→U	UCA→UUA	S→L
	4	1/1	1270	424	1	C→U	CCC→UCC	P→S
	5	1/1	1408	470	1	U→C	UCG→CCG	S→P
	6	1/1	1444	482	1	U→C	UUU→CUU	F→L
	7	1/1	1465	489	1	C→U	CUU→UUU	L→F
	8	1/1	1520	507	2	C→U	GCA→GUA	A→V
atpB	1	1/1	8	3	2	U→C	AUA→ACA	I→T
	2	1/1	17	6	2	U→C	AUU→ACU	I→T
	3	1/1	28	10	1	U→C	UCU→CCU	S→P
	4	1/1	41	14	2	C→U	ACA→AUA	T→I
	5	1/1	1160	387	2	U→C	AUU→ACU	I→T
	6	1/1	1463	488	2	U→C	AUG→ACG	M→T
atpE	1	1/1	335	112	2	U→C	AUA→ACA	I→T
atpF	1	1/1	269	90	2	U→C	AUA→ACA	I→T
atpH	-	-	-	-	-	-	-	-
atpI	1	1/1	46	16	1	U→C	UUC→CUC	F→L
	2	1/1	170	57	2	C→U	GCU→GUU	A→V
	3	1/1	478	160	1	U→C	UUU→CUU	F→L
ccsA	1	1/1	14	5	2	C→U	ACU→AUU	T→I
	2	1/1	73	25	1	C→U	CAU→UAU	H→Y
	3	1/1	115	39	1	C→U	CUC→UUC	L→F
	4	1/1	128	43	2	U→C	UUA→UCA	L→S
	5	1/1	271	91	1	C→U	CCA→UCA	P→S
	6	1/1	326	109	2	C→U	GCU→GUU	A→V
	7	1/1	335	112	2	C→U	ACU→AUU	T→I
	8	1/1	371	124	2	C→U	ACG→AUG	T→M
	9	1/1	565	189	1	U→C	UUC→CUC	F→L
	10	1/1	572	191	2	U→C	UUU→UCU	F→S
	11	1/1	721	241	1	C→U	CUU→UUU	L→F
	12	1/1	824	275	2	U→C	AUU→ACU	I→T
	13	1/1	895	299	1	U→C	UUU→CUU	F→L
cemA	1	1/1	37	13	1	C→U	CUU→UUU	L→F
	2	1/1	55	19	1	U→C	UUC→CUC	F→L
	3	1/1	229	77	1	U→C	UCA→CCA	S→P
	4	1/1	250	84	1	C→U	CUU→UUU	L→F
	5	1/1	317	106	2	U→C	AUG→ACG	M→T
clpP	1	1/1	97	33	1	C→U	CUU→UUU	L→F
	2	1/1	226	76	1	C→U	CCU→UCU	P→S
	3	1/1	559	187	1	C→U	CAU→UAU	H→Y
matK	1	1/1	40	14	1	U→C	UGG→CGG	W→R
	2	1/1	55	19	1	U→C	UUC→CUC	F→L
	3	1/1	91	31	1	U→C	UUU→CUU	F→L
	4	1/1	176	59	2	U→C	UUA→UCA	L→S
	5	1/1	223	75	1	U→C	UUU→CUU	F→L
	6	1/1	232	78	1	U→C	UCG→CCG	S→P
	7	1/1	331	111	1	C→U	CUU→UUU	L→F
	8	1/1	511	171	1	U→C	UGG→CGG	W→R
	9	1/1	526	176	1	C→U	CCG→UCG	P→S
	10	1/1	638	213	2	U→C	UUC→UCC	F→S
	11	1/1	640	214	1	C→U	CAU→UAU	H→Y
	12	1/1	652	218	1	C→U	CAC→UAC	H→Y
	13	1/1	659	220	2	U→C	UUU→UCU	F→S
	14	1/1	676	226	1	U→C	UGC→CGC	C→R
	15	1/1	718	240	1	U→C	UUU→CUU	F→L
	16	1/1	721	241	1	C→U	CUU→UUU	L→F
	17	1/1	754	252	1	U→C	UAU→CAU	Y→H
	18	1/1	788	263	2	U→C	GUU→GCU	V→A
	19	1/1	802	268	1	U→C	UUU→CUU	F→L
	20	1/1	820	274	1	U→C	UAU→CAU	Y→H
	21	1/1	868	290	1	U→C	UCC→CCC	S→P
	22	1/1	898	300	1	C→U	CUU→UUU	L→F
	23	1/1	907	303	1	U→C	UUC→CUC	F→L
	24	1/1	919	307	1	C→U	CAU→UAU	H→Y
	25	1/1	935	312	2	C→U	UCU→UUU	S→F
	26	1/1	940	314	1	C→U	CCA→UCA	P→S
	27	1/1	1018	340	1	U→C	UCU→CCU	S→P
	28	1/1	1081	361	1	U→C	UUU→CUU	F→L
	29	1/1	1087	363	1	C→U	CCG→UCG	P→S
	30	1/1	1178	393	2	U→C	AUC→ACC	I→T
	31	1/1	1184	395	2	U→C	UUA→UCA	L→S
	32	1/1	1235	412	2	U→C	UUU→UCU	F→S
	33	1/1	1307	436	2	C→U	GCU→GUU	A→V
	34	1/1	1372	458	1	U→C	UUU→CUU	F→L
	35	1/1	1375	459	1	U→C	UUU→CUU	F→L
	36	1/1	1442	481	2	U→C	UUG→UCG	L→S
	37	1/1	1450	484	1	U→C	UUC→CUC	F→L
	38	1/1	1462	488	1	U→C	UGU→CGU	C→R
	39	1/1	1483	495	1	U→C	UUU→CUU	F→L
	40	1/1	1502	501	2	C→U	GCU→GUU	A→V
ndhA	1	1/1	88	30	1	C→U	CUU→UUU	L→F
	2	1/1	122	41	2	C→U	ACA→AUA	T→I
	3	1/1	125	42	2	U→C	AUA→ACA	I→T
	4	1/1	284	95	2	U→C	AUA→ACA	I→T
	5	1/1	341	114	2	C→U	UCA→UUA	S→L
	6	1/1	364	122	1	U→C	UUU→CUU	F→L
	7	1/1	566	189	2	C→U	UCA→UUA	S→L
	8	1/1	860	287	2	U→C	UUC→UCC	F→S
	9	1/1	866	289	2	C→U	CCU→CUU	P→L
	10	1/1	871	291	1	U→C	UUU→CUU	F→L
	11	1/1	952	318	1	C→U	CCU→UCU	P→S
	12	1/1	1064	355	2	C→U	UCC→UUC	S→F
	13	1/1	1072	358	1	C→U	CUU→UUU	L→F
ndhB	1	1/1	149	50	2	C→U	UCA→UUA	S→L
	2	1/1	467	156	2	C→U	CCA→CUA	P→L
	3	1/1	542	181	2	C→U	ACG→AUG	T→M
	4	1/1	586	196	1	C→U	CAU→UAU	H→Y
	5	1/1	737	246	2	C→U	CCA→CUA	P→L
	6	1/1	746	249	2	C→U	UCU→UUU	S→F
	7	1/1	830	277	2	C→U	UCA→UUA	S→L
	8	1/1	836	279	2	C→U	UCA→UUA	S→L
	9	1/1	872	291	2	C→U	UCA→UUA	S→L
	10	1/1	1301	434	2	U→C	UUA→UCA	L→S
	11	1/1	1481	494	2	C→U	CCA→CUA	P→L
ndhC	1	1/1	56	19	2	U→C	GUU→GCU	V→A
	2	1/1	278	93	2	U→C	GUC→GCC	V→A
ndhD	1	1/1	2	1	2	C→U	ACG→AUG	T→M
	2	1/1	26	9	2	C→U	ACA→AUA	T→I
	3	1/1	47	16	2	U→C	UUU→UCU	F→S
	4	1/1	64	22	1	U→C	UUC→CUC	F→L
	5	1/1	149	50	2	U→C	GUA→GCA	V→A
	6	1/1	229	77	1	C→U	CAC→UAC	H→Y
	7	1/1	383	128	2	C→U	UCA→UUA	S→L
	8	1/1	602	201	2	U→C	GUU→GCU	V→A
	9	1/1	652	218	1	U→C	UUU→CUU	F→L
	10	1/1	808	270	1	U→C	UCU→CCU	S→P
	11	1/1	881	294	2	U→C	AUA→ACA	I→T
	12	1/1	1108	370	1	C→U	CCA→UCA	P→S
	13	1/1	1141	381	1	U→C	UUU→CUU	F→L
	14	1/1	1231	411	1	C→U	CUU→UUU	L→F
	15	1/1	1256	419	2	C→U	ACU→AUU	T→I
	16	1/1	1355	452	2	C→U	UCU→UUU	S→F
	17	1/1	1397	466	2	C→U	ACU→AUU	T→I
	18	1/1	1405	469	1	U→C	UUU→CUU	F→L
ndhE	1	1/2 2/2	43 44	15	1 2	U→C C→U	UCU→CUU	S→L
	2	1/1	272	91	2	C→U	ACU→AUU	T→I
ndhF	1	1/1	11	4	2	U→C	AUA→ACA	I→T
	2	1/1	34	12	1	U→C	UCC→CCC	S→P
	3	1/2 2/2	127 128	43	1 2	U→C C→U	UCU→CUU	S→L
	4	1/1	152	51	2	C→U	GCU→GUU	A→V
	5	1/1	205	69	1	U→C	UAU→CAU	Y→H
	6	1/1	290	97	2	C→U	UCA→UUA	S→L
	7	1/1	445	149	1	C→U	CUU→UUU	L→F
	8	1/1	568	190	1	U→C	UUU→CUU	F→L
	9	1/2 2/2	676 677	226	1 2	U→C C→U	UCU→CUU	S→L
	10	1/1	680	227	2	U→C	AUU→ACU	I→T
	11	1/1	682	228	1	U→C	UUU→CUU	F→L
	12	1/1	694	232	1	U→C	UUC→CUC	F→L
	13	1/1	841	281	1	U→C	UUU→CUU	F→L
	14	1/1	907	303	1	U→C	UUU→CUU	F→L
	15	1/1	1310	437	2	U→C	UUC→UCC	F→S
	16	1/1	1417	473	1	C→U	CUC→UUC	L→F
	17	1/1	1607	536	2	U→C	AUU→ACU	I→T
	18	1/1	1610	537	2	C→U	UCU→UUU	S→F
	19	1/1	1673	558	2	U→C	AUU→ACU	I→T
	20	1/1	1675	559	1	U→C	UUC→CUC	F→L
	21	1/1	1753	585	1	C→U	CCC→UCC	P→S
	22	1/1	1768	590	1	U→C	UAU→CAU	Y→H
	23	1/1	1787	596	2	C→U	UCU→UUU	S→F
	24	1/1	1820	607	2	U→C	AUC→ACC	I→T
	25	1/1	1867	623	1	U→C	UUC→CUC	F→L
	26	1/1	1891	631	1	U→C	UUU→CUU	F→L
	27	1/1	1900	634	1	U→C	UUU→CUU	F→L
	28	1/1	1933	645	1	C→U	CCU→UCU	P→S
	29	1/1	2021	674	2	U→C	UUU→UCU	F→S
	30	1/1	2023	675	1	U→C	UUU→CUU	F→L
	31	1/1	2135	712	2	U→C	AUC→ACC	I→T
	32	1/1	2176	726	1	U→C	UUC→CUC	F→L
	33	1/2 2/2	2185 2186	729	1 2	C→U U→C	CUU→UCU	L→S
	34	1/1	2201	734	2	C→U	UCU→UUU	S→F
ndhG	1	1/1	85	29	1	U→C	UUU→CUU	F→L
	2	1/1	100	34	1	C→U	CUU→UUU	L→F
	3	1/1	145	49	1	U→C	UUC→CUC	F→L
	4	1/1	250	84	1	C→U	CCA→UCA	P→S
	5	1/1	322	108	1	U→C	UUU→CUU	F→L
	6	1/1	329	110	2	C→U	UCA→UUA	S→L
	7	1/1	386	129	2	C→U	UCA→UUA	S→L
	8	1/1	409	137	1	U→C	UUU→CUU	F→L
ndhH	1	1/1	551	184	2	U→C	AUG→ACG	M→T
	2	1/1	560	187	2	C→U	GCU→GUU	A→V
	3	1/1	689	230	2	U→C	CUU→CCU	L→P
ndhI	1	1/1	4	2	1	U→C	UUC→CUC	F→L
	2	1/1	379	127	1	C→U	CUU→UUU	L→F
	3	1/1	449	150	2	C→U	ACU→AUU	T→I
ndhJ	1	1/1	20	7	2	C→U	GCU→GUU	A→V
	2	1/1	233	78	2	C→U	GCG→GUG	A→V
	3	1/1	443	148	2	U→C	GUA→GCA	V→A
ndhK	1	1/1	35	12	2	U→C	AUA→ACA	I→T
	2	1/1	65	22	2	C→U	UCA→UUA	S→L
	3	1/1	73	25	1	U→C	UUU→CUU	F→L
	4	1/1	502	168	1	U→C	UCU→CCU	S→P
	5	1/1	530	177	2	U→C	AUC→ACC	I→T
	6	1/1	566	189	2	C→U	ACU→AUU	T→I
	7	1/1	598	200	1	U→C	UCU→CCU	S→P
	8	1/1	608	203	2	U→C	AUU→ACU	I→T
	9	1/1	617	206	2	C→U	ACU→AUU	T→I
	10	1/2 2/2	619 620	207	1 2	C→U U→C	CUU→UCU	L→S
	11	1/1	649	217	1	U→C	UCA→CCA	S→P
petA	1	1/1	59	20	2	C→U	GCA→GUA	A→V
	2	1/1	85	29	1	C→U	CGG→UGG	R→W
	3	1/1	460	154	1	U→C	UCC→CCC	S→P
	4	1/1	554	185	2	C→U	GCA→GUA	A→V
	5	1/1	686	229	2	C→U	ACA→AUA	T→I
	6	1/1	698	233	2	U→C	UUA→UCA	L→S
	7	1/1	737	246	2	C→U	CCG→CUG	P→L
	8	1/1	764	255	2	U→C	UUU→UCU	F→S
	9	1/1	877	293	1	U→C	UUU→CUU	F→L
petB	1	1/1	418	140	1	C→U	CGG→UGG	R→W
petD	1	1/1	416	139	2	U→C	GUG→GCG	V→A
petG	-	-	-	-	-	-	-	-
petL	1	1/1	5	2	2	C→U	CCU→CUU	P→L
petN	-	-	-	-	-	-	-	-
psaA	1	1/1	1460	487	2	U→C	AUC→ACC	I→T
	2	1/1	1481	494	2	C→U	GCA→GUA	A→V
psaB	1	1/1	440	147	2	U→C	GUU→GCU	V→A
	2	1/1	676	226	1	C→U	CUU→UUU	L→F
psaC	-	-	-	-	-	-	-	-
psaI	1	1/1	19	7	1	U→C	UUU→CUU	F→L
	2	1/1	31	11	1	C→U	CUU→UUU	L→F
psaJ	1	1/1	94	32	1	U→C	UUU→CUU	F→L
	2	1/1	127	43	1	U→C	UAA→CAA	*→Q
psbA	1	1/1	1043	348	2	U→C	GUU→GCU	V→A
	2	1/1	1052	351	2	U→C	AUA→ACA	I→T
psbB	-	-	-	-	-	-	-	-
psbC	1	1/1	736	246	1	C→U	CUU→UUU	L→F
psbD	-	-	-	-	-	-	-	-
psbE	-	-	-	-	-	-	-	-
psbF	-	-	-	-	-	-	-	-
psbH	1	1/1	46	16	1	C→U	CCA→UCA	P→S
psbI	1	1/1	4	2	1	U→C	UUU→CUU	F→L
psbJ	-	-	-	-	-	-	-	-
psbK	1	1/1	64	22	1	U→C	UUC→CUC	F→L
	2	1/1	136	46	1	C→U	CUU→UUU	L→F
	3	1/1	142	48	1	U→C	UUU→CUU	F→L
psbL	1	1/1	2	1	2	C→U	ACG→AUG	T→M
psbM	-	-	-	-	-	-	-	-
psbN	-	-	-	-	-	-	-	-
psbT	1	1/1	88	30	1	C→U	CCA→UCA	P→S
psbZ	1	1/1	50	17	2	C→U	UCA→UUA	S→L
rbcL	1	1/1	434	145	2	U→C	AUA→ACA	I→T
rpl2	1	1/1	628	210	1	C→U	CGU→UGU	R→C
	2	1/1	799	267	1	U→C	UUU→CUU	F→L
rpl14	1	1/1	224	75	2	U→C	AUU→ACU	I→T
rpl16	1	1/1	173	58	2	C→U	GCA→GUA	A→V
	2	1/1	328	110	1	U→C	UCA→CCA	S→P
rpl20	1	1/1	101	34	2	U→C	AUC→ACC	I→T
	2	1/1	329	110	2	U→C	AUG→ACG	M→T
rpl22	1	1/1	245	82	2	U→C	UUU→UCU	F→S
	2	1/1	325	109	1	C→U	CCU→UCU	P→S
rpl32	-	-	-	-	-	-	-	-
rpl33	1	1/1	157	53	1	U→C	UCC→CCC	S→P
rpl36	-	-	-	-	-	-	-	-
rpoA	1	1/1	76	26	1	U→C	UGU→CGU	C→R
	2	1/1	308	103	2	U→C	AUU→ACU	I→T
	3	1/1	310	104	1	U→C	UGU→CGU	C→R
	4	1/2 2/2	319 320	107	1 2	U→C C→U	UCU→CUU	S→L
	5	1/1	484	162	1	C→U	CCC→UCC	P→S
	6	1/1	545	182	2	U→C	GUG→GCG	V→A
	7	1/1	646	216	1	U→C	UAU→CAU	Y→H
	8	1/1	695	232	2	C→U	GCG→GUG	A→V
	9	1/1	712	238	1	C→U	CAU→UAU	H→Y
	10	1/1	730	244	1	U→C	UAU→CAU	Y→H
	11	1/1	748	250	1	C→U	CUU→UUU	L→F
	12	1/1	773	258	2	C→U	GCU→GUU	A→V
	13	1/1	967	323	1	U→C	UUU→CUU	F→L
	14	1/1	974	325	2	C→U	ACU→AUU	T→I
rpoB	1	1/1	26	9	2	U→C	AUG→ACG	M→T
	2	1/1	131	44	2	C→U	ACA→AUA	T→I
	3	1/1	473	158	2	C→U	UCA→UUA	S→L
	4	1/1	551	184	2	C→U	UCA→UUA	S→L
	5	1/1	566	189	2	C→U	UCG→UUG	S→L
	6	1/1	653	218	2	U→C	UUA→UCA	L→S
	7	1/1	973	325	1	U→C	UUC→CUC	F→L
	8	1/1	989	330	2	U→C	GUU→GCU	V→A
	9	1/1	1028	343	2	U→C	GUA→GCA	V→A
	10	1/1	1373	458	2	C→U	UCU→UUU	S→F
	11	1/1	1457	486	2	U→C	UUU→UCU	F→S
	12	1/1	1493	498	2	U→C	GUU→GCU	V→A
	13	1/1	1549	517	1	U→C	UUU→CUU	F→L
	14	1/1	1718	573	2	C→U	GCG→GUG	A→V
	15	1/1	1739	580	2	U→C	CUC→CCC	L→P
	16	1/1	1768	590	1	U→C	UUU→CUU	F→L
	17	1/1	1901	634	2	C→U	ACU→AUU	T→I
	18	1/1	2032	678	1	C→U	CGU→UGU	R→C
	19	1/1	2092	698	1	U→C	UAU→CAU	Y→H
	20	1/1	2338	780	1	U→C	UCU→CCU	S→P
	21	1/1	2414	805	2	C→U	ACA→AUA	T→I
	22	1/1	2810	937	2	U→C	CUU→CCU	L→P
	23	1/1	3074	1025	2	U→C	AUG→ACG	M→T
	24	1/1	3095	1032	2	U→C	CUU→CCU	L→P
	25	1/1	3215	1072	2	C→U	GCU→GUU	A→V
rpoC1	1	1/1	41	14	2	C→U	UCA→UUA	S→L
	2	1/1	65	22	2	U→C	GUU→GCU	V→A
	3	1/1	385	129	1	U→C	UUU→CUU	F→L
	4	1/1	436	146	1	U→C	UGA→CGA	*→R
	5	1/1	629	210	2	C→U	ACA→AUA	T→I
	6	1/1	646	216	1	U→C	UUC→CUC	F→L
	7	1/1	650	217	2	C→U	GCA→GUA	A→V
	8	1/1	1727	576	2	U→C	AUG→ACG	M→T
	9	1/1	1853	618	2	C→U	GCU→GUU	A→V
	10	1/1	1979	660	2	U→C	UUU→UCU	F→S
	11	1/1	1981	661	1	C→U	CUU→UUU	L→F
rpoC2	1	1/1	155	52	2	U→C	GUU→GCU	V→A
	2	1/1	419	140	2	U→C	GUG→GCG	V→A
	3	1/1	712	238	1	C→U	CCG→UCG	P→S
	4	1/1	728	243	2	C→U	ACC→AUC	T→I
	5	1/1	829	277	1	U→C	UUC→CUC	F→L
	6	1/1	845	282	2	U→C	AUC→ACC	I→T
	7	1/1	850	284	1	C→U	CCA→UCA	P→S
	8	1/1	1169	390	2	C→U	ACU→AUU	T→I
	9	1/1	1294	432	1	C→U	CUU→UUU	L→F
	10	1/1	1321	441	1	C→U	CAU→UAU	H→Y
	11	1/2 2/2	1447 1448	483	1 2	C→U U→C	CUA→UCA	L→S
	12	1/1	1475	492	2	U→C	UUA→UCA	L→S
	13	1/1	1499	500	2	C→U	ACG→AUG	T→M
	14	1/1	1505	502	2	C→U	ACU→AUU	T→I
	15	1/1	1511	504	2	C→U	UCU→UUU	S→F
	16	1/1	1585	529	1	C→U	CCU→UCU	P→S
	17	1/1	1610	537	2	C→U	UCA→UUA	S→L
	18	1/1	1634	545	2	C→U	CCU→CUU	P→L
	19	1/1	1652	551	2	U→C	AUG→ACG	M→T
	20	1/1	1675	559	1	C→U	CCU→UCU	P→S
	21	1/1	1777	593	1	U→C	UCC→CCC	S→P
	22	1/1	2005	669	1	U→C	UCC→CCC	S→P
	23	1/1	2122	708	1	U→C	UGG→CGG	W→R
	24	1/1	2342	781	2	U→C	GUC→GCC	V→A
	25	1/1	2375	792	2	U→C	GUA→GCA	V→A
	26	1/1	2537	846	2	U→C	UUU→UCU	F→S
	27	1/1	2551	851	1	U→C	UGC→CGC	C→R
	28	1/1	2558	853	2	C→U	UCU→UUU	S→F
	29	1/1	2653	885	1	C→U	CCC→UCC	P→S
	30	1/1	2663	888	2	U→C	UUU→UCU	F→S
	31	1/1	2693	898	2	U→C	CUG→CCG	L→P
	32	1/1	2710	904	1	U→C	UCA→CCA	S→P
	33	1/1	2737	913	1	U→C	UUU→CUU	F→L
	34	1/1	2765	922	2	C→U	ACG→AUG	T→M
	35	1/1	2795	932	2	U→C	UUU→UCU	F→S
	36	1/1	2797	933	1	U→C	UUU→CUU	F→L
	37	1/1	2854	952	1	U→C	UAU→CAU	Y→H
	38	1/1	2894	965	2	C→U	CCA→CUA	P→L
	39	1/1	2911	971	1	C→U	CCA→UCA	P→S
	40	1/1	2915	972	2	U→C	UUG→UCG	L→S
	41	1/1	2957	986	2	U→C	UUU→UCU	F→S
	42	1/2 2/2	2962 2963	988	1 2	U→C C→U	UCC→CUC	S→L
	43	1/1	2977	993	1	C→U	CAU→UAU	H→Y
	44	1/1	2990	997	2	U→C	UUG→UCG	L→S
	45	1/1	3010	1004	1	U→C	UUU→CUU	F→L
	46	1/1	3029	1010	2	C→U	ACC→AUC	T→I
	47	1/1	3083	1028	2	C→U	CCC→CUC	P→L
	48	1/2 2/2	3088 3089	1030	1 2	U→C U→C	UUU→CCU	F→P
	49	1/1	3112	1038	1	U→C	UCA→CCA	S→P
	50	1/1	3154	1052	1	U→C	UAC→CAC	Y→H
	51	1/1	3202	1068	1	C→U	CUU→UUU	L→F
	52	1/1	3236	1079	2	U→C	CUG→CCG	L→P
	53	1/1	3281	1094	2	U→C	GUA→GCA	V→A
	54	1/1	3508	1170	1	C→U	CGU→UGU	R→C
	55	1/1	3563	1188	2	U→C	AUU→ACU	I→T
	56	1/1	3569	1190	2	C→U	GCG→GUG	A→V
	57	1/1	3739	1247	1	U→C	UUU→CUU	F→L
	58	1/1	3956	1319	2	U→C	GUC→GCC	V→A
	59	1/1	3979	1327	1	U→C	UUC→CUC	F→L
	60	1/1	3988	1330	1	C→U	CGU→UGU	R→C
	61	1/1	4028	1343	2	U→C	AUA→ACA	I→T
rps2	1	1/1	115	39	1	U→C	UGC→CGC	C→R
	2	1/1	248	83	2	C→U	UCA→UUA	S→L
	3	1/1	256	86	1	U→C	UGG→CGG	W→R
	4	1/1	368	123	2	U→C	AUG→ACG	M→T
	5	1/1	388	130	1	C→U	CUC→UUC	L→F
	6	1/1	520	174	1	C→U	CAU→UAU	H→Y
	7	1/1	706	236	1	C→U	CCU→UCU	P→S
rps3	1	1/1	55	19	1	U→C	UAU→CAU	Y→H
	2	1/1	152	51	2	C→U	ACA→AUA	T→I
	3	1/1	158	53	2	C→U	ACA→AUA	T→I
	4	1/1	266	89	2	U→C	CUA→CCA	L→P
rps4	1	1/1	305	102	2	C→U	CCA→CUA	P→L
	2	1/1	404	135	2	C→U	ACU→AUU	T→I
	3	1/1	413	138	2	C→U	GCA→GUA	A→V
rps7	1	1/1	20	7	2	U→C	GUA→GCA	V→A
	2	1/1	32	11	2	U→C	AUG→ACG	M→T
rps8	1	1/1	175	59	1	U→C	UUU→CUU	F→L
	2	1/2 2/2	214 215	72	1 2	C→U U→C	CUA→UCA	L→S
	3	1/1	227	76	2	C→U	ACU→AUU	T→I
rps11	1	1/1	17	6	2	C→U	CCA→CUA	P→L
	2	1/1	65	22	2	C→U	GCA→GUA	A→V
rps12	-	-	-	-	-	-	-	-
rps14	1	1/1	80	27	2	C→U	UCA→UUA	S→L
	2	1/1	103	35	1	U→C	UCG→CCG	S→P
	3	1/1	194	65	2	U→C	UUG→UCG	L→S
rps15	1	1/1	137	46	2	C→U	UCA→UUA	S→L
	2	1/1	188	63	2	U→C	GUU→GCU	V→A
rps16	1	1/1	151	51	1	C→U	CCU→UCU	P→S
	2	1/1	200	67	2	U→C	GUU→GCU	V→A
	3	1/1	202	68	1	U→C	UAU→CAU	Y→H
	4	1/1	212	71	2	U→C	UUA→UCA	L→S
rps18	1	1/1	20	7	2	C→U	CCU→CUU	P→L
	2	1/1	26	9	2	U→C	AUU→ACU	I→T
	3	1/1	70	24	1	C→U	CCG→UCG	P→S
rps19	1	1/1	188	63	2	C→U	ACA→AUA	T→I
ycf1	1	1/1	803	268	2	U→C	UUC→UCC	F→S
	2	1/2 2/2	820 821	274	1 2	C→U C→U	CCU→UUU	P→F
	3	1/1	854	285	2	C→U	CCG→CUG	P→L
	4	1/1	872	291	2	C→U	ACG→AUG	T→M
	5	1/1	905	302	2	C→U	ACA→AUA	T→I
	6	1/1	958	320	1	C→U	CCA→UCA	P→S
	7	1/1	1003	335	1	C→U	CUU→UUU	L→F
	8	1/1	1030	344	1	C→U	CUC→UUC	L→F
	9	1/1	1033	345	1	U→C	UUC→CUC	F→L
	10	1/1	1051	351	1	C→U	CUU→UUU	L→F
	11	1/1	1220	407	2	U→C	AUU→ACU	I→T
	12	1/1	1249	417	1	U→C	UCU→CCU	S→P
	13	1/1	1253	418	2	U→C	UUG→UCG	L→S
	14	1/1	1256	419	2	C→U	UCU→UUU	S→F
	15	1/1	1361	454	2	U→C	GUU→GCU	V→A
	16	1/1	1379	460	2	U→C	UUU→UCU	F→S
	17	1/2 2/2	1501 1502	501	1 2	U→C U→C	UUU→CCU	F→P
	18	1/1	1504	502	1	U→C	UCA→CCA	S→P
	19	1/2 2/2	1507 1508	503	1 2	C→U C→U	CCC→UUC	P→F
	20	1/1	1637	546	2	U→C	UUA→UCA	L→S
	21	1/1	1676	559	2	U→C	CUU→CCU	L→P
	22	1/1	1700	567	2	U→C	UUA→UCA	L→S
	23	1/1	1816	606	1	U→C	UGC→CGC	C→R
	24	1/1	1961	654	2	U→C	AUU→ACU	I→T
	25	1/1	2084	695	2	U→C	AUU→ACU	I→T
	26	1/2 2/2	2149 2150	717	1 2	U→C C→U	UCU→CUU	S→L
	27	1/1	2159	720	2	C→U	UCU→UUU	S→F
	28	1/1	2324	775	2	U→C	UUG→UCG	L→S
	29	1/1	2347	783	1	U→C	UUU→CUU	F→L
	30	1/1	2371	791	1	U→C	UUU→CUU	F→L
	31	1/1	2416	806	1	C→U	CUU→UUU	L→F
	32	1/1	2437	813	1	U→C	UUC→CUC	F→L
	33	1/1	2683	895	1	U→C	UUU→CUU	F→L
	34	1/1	2740	914	1	U→C	UUC→CUC	F→L
	35	1/1	2761	921	1	U→C	UUU→CUU	F→L
	36	1/1	2837	946	2	U→C	AUA→ACA	I→T
	37	1/2 2/2	2911 2912	971	1 2	U→C U→C	UUU→CCU	F→P
	38	1/1	2951	984	2	U→C	UUG→UCG	L→S
	39	1/1	2954	985	2	C→U	ACA→AUA	T→I
	40	1/1	2981	994	2	C→U	UCA→UUA	S→L
	41	1/1	3038	1013	2	C→U	ACA→AUA	T→I
	42	1/1	3109	1037	1	U→C	UUU→CUU	F→L
	43	1/1	3113	1038	2	U→C	AUU→ACU	I→T
	44	1/1	3160	1054	1	C→U	CCC→UCC	P→S
	45	1/1	3179	1060	2	U→C	AUA→ACA	I→T
	46	1/1	3283	1095	1	U→C	UCC→CCC	S→P
	47	1/1	3296	1099	2	U→C	AUA→ACA	I→T
	48	1/1	3307	1103	1	C→U	CUU→UUU	L→F
	49	1/1	3442	1148	1	U→C	UUC→CUC	F→L
	50	1/1	3449	1150	2	U→C	UUU→UCU	F→S
	51	1/1	3482	1161	2	U→C	UUA→UCA	L→S
	52	1/1	3688	1230	1	U→C	UCG→CCG	S→P
	53	1/2 2/2	3763 3764	1255	1 2	U→C U→C	UUC→CCC	F→P
	54	1/1	3842	1281	2	U→C	UUU→UCU	F→S
	55	1/1	3905	1302	2	U→C	UUU→UCU	F→S
	56	1/1	3914	1305	2	U→C	UUU→UCU	F→S
	57	1/1	3971	1324	2	U→C	UUC→UCC	F→S
	58	1/1	4057	1353	1	C→U	CUU→UUU	L→F
	59	1/1	4094	1365	2	U→C	AUU→ACU	I→T
	60	1/1	4121	1374	2	U→C	AUU→ACU	I→T
	61	1/1	4189	1397	1	C→U	CUU→UUU	L→F
	62	1/1	4321	1441	1	U→C	UUC→CUC	F→L
	63	1/1	4327	1443	1	U→C	UUU→CUU	F→L
	64	1/1	4331	1444	2	C→U	UCA→UUA	S→L
	65	1/2 2/2	4450 4451	1484	1 2	C→U U→C	CUC→UCC	L→S
	66	1/1	4514	1505	2	C→U	UCA→UUA	S→L
	67	1/1	4634	1545	2	U→C	UUA→UCA	L→S
	68	1/1	4661	1554	2	C→U	UCU→UUU	S→F
	69	1/1	4801	1601	1	C→U	CUU→UUU	L→F
	70	1/1	4828	1610	1	U→C	UUU→CUU	F→L
	71	1/1	4873	1625	1	U→C	UUU→CUU	F→L
	72	1/1	4903	1635	1	U→C	UUC→CUC	F→L
	73	1/1	5006	1669	2	U→C	AUC→ACC	I→T
	74	1/1	5056	1686	1	U→C	UUU→CUU	F→L
	75	1/1	5062	1688	1	U→C	UCC→CCC	S→P
	76	1/1	5105	1702	2	C→U	UCA→UUA	S→L
	77	1/1	5197	1733	1	U→C	UUU→CUU	F→L
	78	1/1	5239	1747	1	U→C	UUU→CUU	F→L
ycf2	1	1/1	10	4	1	U→C	UAU→CAU	Y→H
	2	1/1	157	53	1	U→C	UUU→CUU	F→L
	3	1/1	164	55	2	U→C	CUU→CCU	L→P
	4	1/1	188	63	2	C→U	UCA→UUA	S→L
	5	1/1	257	86	2	U→C	GUG→GCG	V→A
	6	1/1	260	87	2	U→C	GUC→GCC	V→A
	7	1/1	328	110	1	U→C	UCU→CCU	S→P
	8	1/1	368	123	2	U→C	UUG→UCG	L→S
	9	1/1	526	176	1	C→U	CGG→UGG	R→W
	10	1/1	572	191	2	C→U	UCU→UUU	S→F
	11	1/1	652	218	1	U→C	UUC→CUC	F→L
	12	1/1	722	241	2	U→C	CUG→CCG	L→P
	13	1/1	806	269	2	C→U	UCU→UUU	S→F
	14	1/1	1007	336	2	U→C	CUG→CCG	L→P
	15	1/1	1009	337	1	U→C	UAC→CAC	Y→H
	16	1/1	1199	400	2	C→U	UCU→UUU	S→F
	17	1/1	1357	453	1	U→C	UCA→CCA	S→P
	18	1/1	1453	485	1	C→U	CUU→UUU	L→F
	19	1/1	1540	514	1	C→U	CCC→UCC	P→S
	20	1/1	1597	533	1	U→C	UGG→CGG	W→R
	21	1/1	1643	548	2	U→C	AUG→ACG	M→T
	22	1/1	1688	563	2	C→U	CCG→CUG	P→L
	23	1/1	1718	573	2	C→U	CCG→CUG	P→L
	24	1/1	1970	657	2	C→U	UCC→UUC	S→F
	25	1/1	2036	679	2	U→C	UUU→UCU	F→S
	26	1/1	2245	749	1	U→C	UCC→CCC	S→P
	27	1/1	2392	798	1	U→C	UUU→CUU	F→L
	28	1/1	2411	804	2	U→C	UUC→UCC	F→S
	29	1/1	2450	817	2	U→C	UUC→UCC	F→S
	30	1/1	2536	846	1	C→U	CGU→UGU	R→C
	31	1/1	2864	955	2	U→C	UUC→UCC	F→S
	32	1/1	2881	961	1	U→C	UUU→CUU	F→L
	33	1/1	3152	1051	2	U→C	CUU→CCU	L→P
	34	1/1	3197	1066	2	C→U	UCU→UUU	S→F
	35	1/1	3251	1084	2	U→C	UUG→UCG	L→S
	36	1/1	3340	1114	1	C→U	CCU→UCU	P→S
	37	1/1	3416	1139	2	U→C	CUA→CCA	L→P
	38	1/1	3418	1140	1	U→C	UUC→CUC	F→L
	39	1/1	3470	1157	2	C→U	ACA→AUA	T→I
	40	1/1	3595	1199	1	U→C	UAC→CAC	Y→H
	41	1/1	3754	1252	1	C→U	CUU→UUU	L→F
	42	1/1	3784	1262	1	U→C	UUU→CUU	F→L
	43	1/1	3875	1292	2	C→U	UCA→UUA	S→L
	44	1/1	3922	1308	1	U→C	UGG→CGG	W→R
	45	1/1	4007	1336	2	U→C	UUA→UCA	L→S
	46	1/1	4051	1351	1	U→C	UUC→CUC	F→L
	47	1/1	4063	1355	1	U→C	UUU→CUU	F→L
	48	1/1	4118	1373	2	U→C	UUC→UCC	F→S
	49	1/1	4172	1391	2	C→U	ACU→AUU	T→I
	50	1/2 2/2	4228 4229	1410	1 2	U→C C→U	UCU→CUU	S→L
	51	1/1	4322	1441	2	C→U	CCU→CUU	P→L
	52	1/1	4378	1460	1	U→C	UUU→CUU	F→L
	53	1/1	4679	1560	2	U→C	UUA→UCA	L→S
	54	1/1	4919	1640	2	U→C	CUC→CCC	L→P
	55	1/1	5000	1667	2	C→U	GCU→GUU	A→V
	56	1/1	5045	1682	2	U→C	CUU→CCU	L→P
	57	1/1	5056	1686	1	C→U	CUU→UUU	L→F
	58	1/1	5129	1710	2	U→C	AUG→ACG	M→T
	59	1/1	5180	1727	2	C→U	CCG→CUG	P→L
	60	1/1	5254	1752	1	U→C	UCA→CCA	S→P
	61	1/1	5398	1800	1	U→C	UCC→CCC	S→P
	62	1/1	5567	1856	2	U→C	GUA→GCA	V→A
	63	1/1	5719	1907	1	U→C	UUU→CUU	F→L
	64	1/1	5879	1960	2	U→C	AUG→ACG	M→T
	65	1/1	5915	1972	2	U→C	UUG→UCG	L→S
	66	1/1	5980	1994	1	C→U	CUC→UUC	L→F
	67	1/1	6046	2016	1	C→U	CCA→UCA	P→S
	68	1/1	6097	2033	1	U→C	UUU→CUU	F→L
	69	1/1	6100	2034	1	C→U	CUU→UUU	L→F
	70	1/1	6106	2036	1	C→U	CCC→UCC	P→S
	71	1/1	6113	2038	2	U→C	CUA→CCA	L→P
	72	1/1	6533	2178	2	C→U	UCC→UUC	S→F
	73	1/1	6632	2211	2	U→C	AUA→ACA	I→T
	74	1/1	6665	2222	2	U→C	AUG→ACG	M→T
	75	1/1	6740	2247	2	C→U	UCU→UUU	S→F
	76	1/1	6856	2286	1	C→U	CCG→UCG	P→S
ycf3	1	1/1	4	2	1	U→C	UCU→CCU	S→P
ycf4	1	1/1	34	12	1	C→U	CUU→UUU	L→F
	2	1/1	56	19	2	U→C	AUA→ACA	I→T
	3	1/1	119	40	2	U→C	AUU→ACU	I→T
	4	1/1	160	54	1	C→U	CCU→UCU	P→S
	5	1/1	254	85	2	C→U	UCG→UUG	S→L
	6	1/1	280	94	1	U→C	UUU→CUU	F→L
	7	1/1	307	103	1	U→C	UGU→CGU	C→R
	8	1/1	319	107	1	C→U	CGG→UGG	R→W
	9	1/1	361	121	1	C→U	CUU→UUU	L→F
	10	1/1	464	155	2	C→U	ACC→AUC	T→I

## Sheet: C. glomeratum
Table S5D. Predicted potential RNA editing sites in the protein-coding genes of Cerastium glomeratum chloroplast genome
Gene	No.	Step	Base	AA	Triplet pos.	Bases	Codon	AA change
accD	1	1/1	13	5	1	C→U	CGG→UGG	R→W
	2	1/1	32	11	2	U→C	UUU→UCU	F→S
	3	1/1	49	17	1	C→U	CAC→UAC	H→Y
	4	1/1	74	25	2	C→U	ACG→AUG	T→M
	5	1/1	101	34	2	U→C	AUC→ACC	I→T
	6	1/1	179	60	2	U→C	UUU→UCU	F→S
	7	1/1	181	61	1	C→U	CCU→UCU	P→S
	8	1/1	215	72	2	U→C	UUC→UCC	F→S
	9	1/1	251	84	2	C→U	UCU→UUU	S→F
	10	1/1	350	117	2	C→U	UCU→UUU	S→F
	11	1/1	380	127	2	C→U	CCG→CUG	P→L
	12	1/1	412	138	1	U→C	UAU→CAU	Y→H
	13	1/1	484	162	1	C→U	CUU→UUU	L→F
	14	1/1	499	167	1	C→U	CGU→UGU	R→C
	15	1/1	638	213	2	C→U	ACU→AUU	T→I
	16	1/1	652	218	1	C→U	CUU→UUU	L→F
	17	1/1	754	252	1	U→C	UAU→CAU	Y→H
	18	1/1	757	253	1	C→U	CAU→UAU	H→Y
	19	1/1	941	314	2	U→C	AUA→ACA	I→T
	20	1/1	1363	455	1	U→C	UUC→CUC	F→L
	21	1/1	1378	460	1	U→C	UUU→CUU	F→L
atpA	1	1/1	127	43	1	C→U	CAC→UAC	H→Y
	2	1/1	637	213	1	U→C	UUC→CUC	F→L
	3	1/1	914	305	2	C→U	UCA→UUA	S→L
	4	1/1	1270	424	1	C→U	CCC→UCC	P→S
	5	1/1	1408	470	1	U→C	UCG→CCG	S→P
	6	1/1	1444	482	1	U→C	UUU→CUU	F→L
	7	1/1	1465	489	1	C→U	CUU→UUU	L→F
	8	1/1	1520	507	2	C→U	GCA→GUA	A→V
atpB	1	1/1	8	3	2	U→C	AUA→ACA	I→T
	2	1/1	17	6	2	U→C	AUU→ACU	I→T
	3	1/1	28	10	1	U→C	UCU→CCU	S→P
	4	1/1	41	14	2	C→U	ACA→AUA	T→I
	5	1/1	281	94	2	C→U	ACG→AUG	T→M
	6	1/1	1160	387	2	U→C	AUU→ACU	I→T
	7	1/1	1463	488	2	U→C	AUG→ACG	M→T
atpE	1	1/1	335	112	2	U→C	AUA→ACA	I→T
atpF	1	1/1	269	90	2	U→C	AUA→ACA	I→T
atpH	-	-	-	-	-	-	-	-
atpI	1	1/1	46	16	1	U→C	UUC→CUC	F→L
	2	1/1	149	50	2	U→C	GUG→GCG	V→A
	3	1/1	170	57	2	C→U	GCU→GUU	A→V
	4	1/1	478	160	1	U→C	UUU→CUU	F→L
ccsA	1	1/1	14	5	2	C→U	ACU→AUU	T→I
	2	1/1	73	25	1	C→U	CAU→UAU	H→Y
	3	1/1	115	39	1	C→U	CUC→UUC	L→F
	4	1/1	128	43	2	U→C	UUA→UCA	L→S
	5	1/1	271	91	1	C→U	CCA→UCA	P→S
	6	1/1	326	109	2	C→U	GCU→GUU	A→V
	7	1/1	335	112	2	C→U	ACU→AUU	T→I
	8	1/1	371	124	2	C→U	ACG→AUG	T→M
	9	1/1	565	189	1	U→C	UUC→CUC	F→L
	10	1/1	572	191	2	U→C	UUU→UCU	F→S
	11	1/1	721	241	1	C→U	CUU→UUU	L→F
	12	1/1	824	275	2	U→C	AUU→ACU	I→T
	13	1/1	895	299	1	U→C	UUU→CUU	F→L
cemA	1	1/1	37	13	1	C→U	CUU→UUU	L→F
	2	1/1	55	19	1	U→C	UUC→CUC	F→L
	3	1/1	229	77	1	U→C	UCA→CCA	S→P
	4	1/1	250	84	1	C→U	CUU→UUU	L→F
	5	1/1	317	106	2	U→C	AUG→ACG	M→T
clpP	1	1/1	97	33	1	C→U	CUU→UUU	L→F
	2	1/1	226	76	1	C→U	CCU→UCU	P→S
	3	1/1	559	187	1	C→U	CAU→UAU	H→Y
matK	1	1/1	40	14	1	U→C	UGG→CGG	W→R
	2	1/1	55	19	1	U→C	UUC→CUC	F→L
	3	1/1	91	31	1	U→C	UUU→CUU	F→L
	4	1/1	176	59	2	U→C	UUA→UCA	L→S
	5	1/1	223	75	1	U→C	UUU→CUU	F→L
	6	1/1	232	78	1	U→C	UCG→CCG	S→P
	7	1/1	331	111	1	C→U	CUU→UUU	L→F
	8	1/1	511	171	1	U→C	UGG→CGG	W→R
	9	1/1	526	176	1	C→U	CCG→UCG	P→S
	10	1/1	580	194	1	C→U	CUU→UUU	L→F
	11	1/1	604	202	1	U→C	UUU→CUU	F→L
	12	1/1	638	213	2	U→C	UUC→UCC	F→S
	13	1/1	640	214	1	C→U	CAU→UAU	H→Y
	14	1/1	652	218	1	C→U	CAC→UAC	H→Y
	15	1/1	659	220	2	U→C	UUU→UCU	F→S
	16	1/1	676	226	1	U→C	UGC→CGC	C→R
	17	1/1	718	240	1	U→C	UUU→CUU	F→L
	18	1/1	721	241	1	C→U	CUU→UUU	L→F
	19	1/1	731	244	2	C→U	ACU→AUU	T→I
	20	1/1	754	252	1	U→C	UAU→CAU	Y→H
	21	1/1	788	263	2	U→C	GUU→GCU	V→A
	22	1/1	802	268	1	U→C	UUU→CUU	F→L
	23	1/1	820	274	1	U→C	UAU→CAU	Y→H
	24	1/1	868	290	1	U→C	UCC→CCC	S→P
	25	1/1	898	300	1	C→U	CUU→UUU	L→F
	26	1/1	907	303	1	U→C	UUC→CUC	F→L
	27	1/1	919	307	1	C→U	CAU→UAU	H→Y
	28	1/1	935	312	2	C→U	UCU→UUU	S→F
	29	1/1	940	314	1	C→U	CCA→UCA	P→S
	30	1/1	1018	340	1	U→C	UCU→CCU	S→P
	31	1/1	1081	361	1	U→C	UUU→CUU	F→L
	32	1/1	1087	363	1	C→U	CCG→UCG	P→S
	33	1/1	1178	393	2	U→C	AUC→ACC	I→T
	34	1/1	1184	395	2	U→C	UUA→UCA	L→S
	35	1/1	1235	412	2	U→C	UUU→UCU	F→S
	36	1/1	1307	436	2	C→U	GCU→GUU	A→V
	37	1/1	1372	458	1	U→C	UUU→CUU	F→L
	38	1/1	1375	459	1	U→C	UUU→CUU	F→L
	39	1/1	1442	481	2	U→C	UUG→UCG	L→S
	40	1/1	1450	484	1	U→C	UUC→CUC	F→L
	41	1/1	1462	488	1	U→C	UGU→CGU	C→R
	42	1/1	1483	495	1	U→C	UUU→CUU	F→L
	43	1/1	1502	501	2	C→U	GCU→GUU	A→V
ndhA	1	1/1	88	30	1	C→U	CUU→UUU	L→F
	2	1/1	122	41	2	C→U	ACA→AUA	T→I
	3	1/1	125	42	2	U→C	AUA→ACA	I→T
	4	1/1	284	95	2	U→C	AUA→ACA	I→T
	5	1/1	341	114	2	C→U	UCA→UUA	S→L
	6	1/1	364	122	1	U→C	UUU→CUU	F→L
	7	1/1	566	189	2	C→U	UCA→UUA	S→L
	8	1/1	851	284	2	U→C	CUA→CCA	L→P
	9	1/1	860	287	2	U→C	UUC→UCC	F→S
	10	1/1	866	289	2	C→U	CCU→CUU	P→L
	11	1/1	871	291	1	U→C	UUU→CUU	F→L
	12	1/1	952	318	1	C→U	CCU→UCU	P→S
	13	1/1	1064	355	2	C→U	UCC→UUC	S→F
	14	1/1	1072	358	1	C→U	CUU→UUU	L→F
ndhB	1	1/1	149	50	2	C→U	UCA→UUA	S→L
	2	1/1	467	156	2	C→U	CCA→CUA	P→L
	3	1/1	542	181	2	C→U	ACG→AUG	T→M
	4	1/1	586	196	1	C→U	CAU→UAU	H→Y
	5	1/1	737	246	2	C→U	CCA→CUA	P→L
	6	1/1	746	249	2	C→U	UCU→UUU	S→F
	7	1/1	830	277	2	C→U	UCA→UUA	S→L
	8	1/1	836	279	2	C→U	UCA→UUA	S→L
	9	1/1	872	291	2	C→U	UCA→UUA	S→L
	10	1/1	1301	434	2	U→C	UUA→UCA	L→S
	11	1/1	1481	494	2	C→U	CCA→CUA	P→L
ndhC	1	1/1	56	19	2	U→C	GUU→GCU	V→A
	2	1/1	278	93	2	U→C	GUC→GCC	V→A
ndhD	1	1/1	2	1	2	C→U	ACG→AUG	T→M
	2	1/1	26	9	2	C→U	ACA→AUA	T→I
	3	1/1	47	16	2	U→C	UUU→UCU	F→S
	4	1/1	64	22	1	U→C	UUC→CUC	F→L
	5	1/1	149	50	2	U→C	GUA→GCA	V→A
	6	1/1	229	77	1	C→U	CAC→UAC	H→Y
	7	1/1	602	201	2	U→C	GUU→GCU	V→A
	8	1/1	652	218	1	U→C	UUU→CUU	F→L
	9	1/1	808	270	1	U→C	UCU→CCU	S→P
	10	1/1	881	294	2	U→C	AUA→ACA	I→T
	11	1/1	1108	370	1	C→U	CCA→UCA	P→S
	12	1/1	1141	381	1	U→C	UUU→CUU	F→L
	13	1/1	1231	411	1	C→U	CUU→UUU	L→F
	14	1/1	1256	419	2	C→U	ACU→AUU	T→I
	15	1/1	1355	452	2	C→U	UCU→UUU	S→F
	16	1/1	1397	466	2	C→U	ACU→AUU	T→I
	17	1/1	1405	469	1	U→C	UUU→CUU	F→L
ndhE	1	1/2 2/2	43 44	15	1 2	U→C C→U	UCU→CUU	S→L
	2	1/1	272	91	2	C→U	ACU→AUU	T→I
ndhF	1	1/1	11	4	2	U→C	AUA→ACA	I→T
	2	1/1	34	12	1	U→C	UCC→CCC	S→P
	3	1/2 2/2	127 128	43	1 2	U→C C→U	UCU→CUU	S→L
	4	1/1	137	46	2	C→U	UCU→UUU	S→F
	5	1/1	152	51	2	C→U	GCU→GUU	A→V
	6	1/1	205	69	1	U→C	UAU→CAU	Y→H
	7	1/1	290	97	2	C→U	UCA→UUA	S→L
	8	1/1	445	149	1	C→U	CUU→UUU	L→F
	9	1/1	568	190	1	U→C	UUU→CUU	F→L
	10	1/2 2/2	676 677	226	1 2	U→C C→U	UCU→CUU	S→L
	11	1/1	680	227	2	U→C	AUU→ACU	I→T
	12	1/1	682	228	1	U→C	UUU→CUU	F→L
	13	1/1	691	231	1	C→U	CUC→UUC	L→F
	14	1/1	694	232	1	U→C	UUC→CUC	F→L
	15	1/1	841	281	1	U→C	UUU→CUU	F→L
	16	1/1	907	303	1	U→C	UUU→CUU	F→L
	17	1/1	1310	437	2	U→C	UUC→UCC	F→S
	18	1/1	1417	473	1	C→U	CUC→UUC	L→F
	19	1/1	1607	536	2	U→C	AUU→ACU	I→T
	20	1/1	1610	537	2	C→U	UCU→UUU	S→F
	21	1/1	1673	558	2	U→C	AUU→ACU	I→T
	22	1/1	1675	559	1	U→C	UUC→CUC	F→L
	23	1/1	1753	585	1	C→U	CCC→UCC	P→S
	24	1/1	1762	588	1	U→C	UUU→CUU	F→L
	25	1/1	1768	590	1	U→C	UAU→CAU	Y→H
	26	1/1	1787	596	2	C→U	UCU→UUU	S→F
	27	1/1	1820	607	2	U→C	AUC→ACC	I→T
	28	1/1	1867	623	1	U→C	UUC→CUC	F→L
	29	1/1	1891	631	1	U→C	UUU→CUU	F→L
	30	1/1	1900	634	1	U→C	UUU→CUU	F→L
	31	1/1	1933	645	1	C→U	CCU→UCU	P→S
	32	1/1	2021	674	2	U→C	UUU→UCU	F→S
	33	1/1	2023	675	1	U→C	UUU→CUU	F→L
	34	1/1	2135	712	2	U→C	AUC→ACC	I→T
	35	1/1	2176	726	1	U→C	UUC→CUC	F→L
	36	1/2 2/2	2185 2186	729	1 2	C→U U→C	CUU→UCU	L→S
	37	1/1	2201	734	2	C→U	UCU→UUU	S→F
ndhG	1	1/1	85	29	1	U→C	UUU→CUU	F→L
	2	1/1	100	34	1	C→U	CUU→UUU	L→F
	3	1/1	145	49	1	U→C	UUC→CUC	F→L
	4	1/1	250	84	1	C→U	CCA→UCA	P→S
	5	1/1	322	108	1	U→C	UUU→CUU	F→L
	6	1/1	329	110	2	C→U	UCA→UUA	S→L
	7	1/1	386	129	2	C→U	UCA→UUA	S→L
	8	1/1	409	137	1	U→C	UUU→CUU	F→L
ndhH	1	1/1	551	184	2	U→C	AUG→ACG	M→T
	2	1/1	560	187	2	C→U	GCU→GUU	A→V
	3	1/1	689	230	2	U→C	CUU→CCU	L→P
ndhI	1	1/1	4	2	1	U→C	UUC→CUC	F→L
	2	1/1	379	127	1	C→U	CUU→UUU	L→F
	3	1/1	449	150	2	C→U	ACU→AUU	T→I
ndhJ	1	1/1	20	7	2	C→U	GCU→GUU	A→V
	2	1/1	233	78	2	C→U	GCG→GUG	A→V
	3	1/1	443	148	2	U→C	GUA→GCA	V→A
ndhK	1	1/1	35	12	2	U→C	AUA→ACA	I→T
	2	1/1	65	22	2	C→U	UCA→UUA	S→L
	3	1/1	73	25	1	U→C	UUU→CUU	F→L
	4	1/1	502	168	1	U→C	UCU→CCU	S→P
	5	1/1	530	177	2	U→C	AUC→ACC	I→T
	6	1/1	566	189	2	C→U	ACU→AUU	T→I
	7	1/1	598	200	1	U→C	UCU→CCU	S→P
	8	1/1	608	203	2	U→C	AUU→ACU	I→T
	9	1/1	617	206	2	C→U	ACU→AUU	T→I
	10	1/2 2/2	619 620	207	1 2	C→U U→C	CUU→UCU	L→S
	11	1/1	649	217	1	U→C	UCA→CCA	S→P
petA	1	1/1	59	20	2	C→U	GCA→GUA	A→V
	2	1/1	85	29	1	C→U	CGG→UGG	R→W
	3	1/1	460	154	1	U→C	UCC→CCC	S→P
	4	1/1	554	185	2	C→U	GCA→GUA	A→V
	5	1/1	686	229	2	C→U	ACA→AUA	T→I
	6	1/1	698	233	2	U→C	UUA→UCA	L→S
	7	1/1	737	246	2	C→U	CCG→CUG	P→L
	8	1/1	764	255	2	U→C	UUU→UCU	F→S
	9	1/1	877	293	1	U→C	UUU→CUU	F→L
petB	1	1/1	418	140	1	C→U	CGG→UGG	R→W
petD	1	1/1	416	139	2	U→C	GUG→GCG	V→A
petG	-	-	-	-	-	-	-	-
petL	1	1/1	5	2	2	C→U	CCU→CUU	P→L
petN	-	-	-	-	-	-	-	-
psaA	1	1/1	1460	487	2	U→C	AUC→ACC	I→T
	2	1/1	1481	494	2	C→U	GCA→GUA	A→V
psaB	1	1/1	440	147	2	U→C	GUU→GCU	V→A
	2	1/1	676	226	1	C→U	CUU→UUU	L→F
psaC	-	-	-	-	-	-	-	-
psaI	1	1/1	19	7	1	U→C	UUU→CUU	F→L
	2	1/1	31	11	1	C→U	CUU→UUU	L→F
psaJ	1	1/1	94	32	1	U→C	UUU→CUU	F→L
psbA	1	1/1	1043	348	2	U→C	GUU→GCU	V→A
	2	1/1	1052	351	2	U→C	AUA→ACA	I→T
psbB	-	-	-	-	-	-	-	-
psbC	1	1/1	736	246	1	C→U	CUU→UUU	L→F
psbD	-	-	-	-	-	-	-	-
psbE	-	-	-	-	-	-	-	-
psbF	-	-	-	-	-	-	-	-
psbH	1	1/1	46	16	1	C→U	CCA→UCA	P→S
psbI	1	1/1	4	2	1	U→C	UUU→CUU	F→L
psbJ	-	-	-	-	-	-	-	-
psbK	1	1/1	64	22	1	U→C	UUC→CUC	F→L
	2	1/1	136	46	1	C→U	CUU→UUU	L→F
	3	1/1	142	48	1	U→C	UUU→CUU	F→L
psbL	1	1/1	2	1	2	C→U	ACG→AUG	T→M
psbM	-	-	-	-	-	-	-	-
psbN	-	-	-	-	-	-	-	-
psbT	1	1/1	88	30	1	C→U	CCA→UCA	P→S
psbZ	1	1/1	50	17	2	C→U	UCA→UUA	S→L
rbcL	1	1/1	434	145	2	U→C	AUA→ACA	I→T
rpl2	1	1/1	628	210	1	C→U	CGU→UGU	R→C
	2	1/1	799	267	1	U→C	UUU→CUU	F→L
rpl14	1	1/1	224	75	2	U→C	AUU→ACU	I→T
rpl16	1	1/1	173	58	2	C→U	GCA→GUA	A→V
	2	1/1	328	110	1	U→C	UCA→CCA	S→P
rpl20	1	1/1	101	34	2	U→C	AUC→ACC	I→T
	2	1/1	329	110	2	U→C	AUG→ACG	M→T
rpl22	1	1/1	245	82	2	U→C	UUU→UCU	F→S
	2	1/1	325	109	1	C→U	CCU→UCU	P→S
rpl32	-	-	-	-	-	-	-	-
rpl33	1	1/1	157	53	1	U→C	UCC→CCC	S→P
rpl36	-	-	-	-	-	-	-	-
rpoA	1	1/1	76	26	1	U→C	UGU→CGU	C→R
	2	1/1	308	103	2	U→C	AUU→ACU	I→T
	3	1/1	310	104	1	U→C	UGU→CGU	C→R
	4	1/2 2/2	319 320	107	1 2	U→C C→U	UCU→CUU	S→L
	5	1/1	433	145	1	U→C	UUU→CUU	F→L
	6	1/1	484	162	1	C→U	CCC→UCC	P→S
	7	1/1	545	182	2	U→C	GUG→GCG	V→A
	8	1/1	646	216	1	U→C	UAU→CAU	Y→H
	9	1/1	695	232	2	C→U	GCG→GUG	A→V
	10	1/1	712	238	1	C→U	CAU→UAU	H→Y
	11	1/1	730	244	1	U→C	UAU→CAU	Y→H
	12	1/1	748	250	1	C→U	CUU→UUU	L→F
	13	1/1	773	258	2	C→U	GCU→GUU	A→V
	14	1/1	967	323	1	U→C	UUU→CUU	F→L
	15	1/1	974	325	2	C→U	ACU→AUU	T→I
rpoB	1	1/1	26	9	2	U→C	AUG→ACG	M→T
	2	1/1	131	44	2	C→U	ACA→AUA	T→I
	3	1/1	473	158	2	C→U	UCA→UUA	S→L
	4	1/1	551	184	2	C→U	UCA→UUA	S→L
	5	1/1	566	189	2	C→U	UCG→UUG	S→L
	6	1/1	653	218	2	U→C	UUA→UCA	L→S
	7	1/1	973	325	1	U→C	UUC→CUC	F→L
	8	1/1	989	330	2	U→C	GUU→GCU	V→A
	9	1/1	1028	343	2	U→C	GUA→GCA	V→A
	10	1/1	1373	458	2	C→U	UCU→UUU	S→F
	11	1/1	1457	486	2	U→C	UUU→UCU	F→S
	12	1/1	1493	498	2	U→C	GUU→GCU	V→A
	13	1/1	1549	517	1	U→C	UUU→CUU	F→L
	14	1/1	1718	573	2	C→U	GCG→GUG	A→V
	15	1/1	1739	580	2	U→C	CUC→CCC	L→P
	16	1/1	1768	590	1	U→C	UUU→CUU	F→L
	17	1/1	1901	634	2	C→U	ACU→AUU	T→I
	18	1/1	2032	678	1	C→U	CGU→UGU	R→C
	19	1/1	2092	698	1	U→C	UAU→CAU	Y→H
	20	1/1	2338	780	1	U→C	UCU→CCU	S→P
	21	1/1	2414	805	2	C→U	ACA→AUA	T→I
	22	1/1	2810	937	2	U→C	CUU→CCU	L→P
	23	1/1	3074	1025	2	U→C	AUG→ACG	M→T
	24	1/1	3095	1032	2	U→C	CUU→CCU	L→P
	25	1/1	3215	1072	2	C→U	GCU→GUU	A→V
rpoC1	1	1/1	41	14	2	C→U	UCA→UUA	S→L
	2	1/1	65	22	2	U→C	GUU→GCU	V→A
	3	1/1	385	129	1	U→C	UUU→CUU	F→L
	4	1/1	436	146	1	U→C	UGA→CGA	*→R
	5	1/1	646	216	1	U→C	UUC→CUC	F→L
	6	1/1	650	217	2	C→U	GCA→GUA	A→V
	7	1/1	1727	576	2	U→C	AUG→ACG	M→T
	8	1/1	1853	618	2	C→U	GCU→GUU	A→V
	9	1/1	1981	661	1	C→U	CUU→UUU	L→F
rpoC2	1	1/1	155	52	2	U→C	GUU→GCU	V→A
	2	1/1	419	140	2	U→C	GUG→GCG	V→A
	3	1/1	712	238	1	C→U	CCG→UCG	P→S
	4	1/1	829	277	1	U→C	UUC→CUC	F→L
	5	1/1	845	282	2	U→C	AUC→ACC	I→T
	6	1/1	850	284	1	C→U	CCA→UCA	P→S
	7	1/1	1169	390	2	C→U	ACU→AUU	T→I
	8	1/1	1294	432	1	C→U	CUU→UUU	L→F
	9	1/1	1321	441	1	C→U	CAU→UAU	H→Y
	10	1/2 2/2	1447 1448	483	1 2	C→U U→C	CUA→UCA	L→S
	11	1/1	1463	488	2	C→U	CCA→CUA	P→L
	12	1/1	1475	492	2	U→C	UUA→UCA	L→S
	13	1/1	1499	500	2	C→U	ACG→AUG	T→M
	14	1/1	1505	502	2	C→U	ACU→AUU	T→I
	15	1/1	1511	504	2	C→U	UCU→UUU	S→F
	16	1/2 2/2	1543 1544	515	1 2	U→C C→U	UCC→CUC	S→L
	17	1/1	1585	529	1	C→U	CCG→UCG	P→S
	18	1/1	1610	537	2	C→U	UCA→UUA	S→L
	19	1/1	1634	545	2	C→U	CCU→CUU	P→L
	20	1/1	1652	551	2	U→C	AUG→ACG	M→T
	21	1/1	1675	559	1	C→U	CCU→UCU	P→S
	22	1/1	1777	593	1	U→C	UCC→CCC	S→P
	23	1/1	2005	669	1	U→C	UCC→CCC	S→P
	24	1/1	2122	708	1	U→C	UGG→CGG	W→R
	25	1/1	2342	781	2	U→C	GUC→GCC	V→A
	26	1/1	2375	792	2	U→C	GUA→GCA	V→A
	27	1/1	2537	846	2	U→C	UUU→UCU	F→S
	28	1/1	2551	851	1	U→C	UGC→CGC	C→R
	29	1/1	2558	853	2	C→U	UCU→UUU	S→F
	30	1/1	2653	885	1	C→U	CCC→UCC	P→S
	31	1/1	2663	888	2	U→C	UUU→UCU	F→S
	32	1/1	2693	898	2	U→C	CUG→CCG	L→P
	33	1/1	2710	904	1	U→C	UCA→CCA	S→P
	34	1/1	2737	913	1	U→C	UUU→CUU	F→L
	35	1/1	2765	922	2	C→U	ACG→AUG	T→M
	36	1/1	2795	932	2	U→C	UUU→UCU	F→S
	37	1/1	2797	933	1	U→C	UUU→CUU	F→L
	38	1/1	2854	952	1	U→C	UAU→CAU	Y→H
	39	1/1	2894	965	2	C→U	CCA→CUA	P→L
	40	1/1	2911	971	1	C→U	CCA→UCA	P→S
	41	1/1	2915	972	2	U→C	UUG→UCG	L→S
	42	1/1	2957	986	2	U→C	UUU→UCU	F→S
	43	1/2 2/2	2962 2963	988	1 2	U→C C→U	UCC→CUC	S→L
	44	1/1	2977	993	1	C→U	CAU→UAU	H→Y
	45	1/1	2990	997	2	U→C	UUG→UCG	L→S
	46	1/1	3010	1004	1	U→C	UUU→CUU	F→L
	47	1/1	3029	1010	2	C→U	ACC→AUC	T→I
	48	1/1	3083	1028	2	C→U	CCC→CUC	P→L
	49	1/2 2/2	3088 3089	1030	1 2	U→C U→C	UUU→CCU	F→P
	50	1/1	3154	1052	1	U→C	UAC→CAC	Y→H
	51	1/1	3202	1068	1	C→U	CUU→UUU	L→F
	52	1/1	3236	1079	2	U→C	CUG→CCG	L→P
	53	1/1	3281	1094	2	U→C	GUA→GCA	V→A
	54	1/1	3508	1170	1	C→U	CGU→UGU	R→C
	55	1/1	3563	1188	2	U→C	AUU→ACU	I→T
	56	1/1	3569	1190	2	C→U	GCG→GUG	A→V
	57	1/1	3739	1247	1	U→C	UUU→CUU	F→L
	58	1/1	3956	1319	2	U→C	GUC→GCC	V→A
	59	1/1	3979	1327	1	U→C	UUC→CUC	F→L
	60	1/1	3988	1330	1	C→U	CGU→UGU	R→C
	61	1/1	4028	1343	2	U→C	AUA→ACA	I→T
rps2	1	1/1	115	39	1	U→C	UGC→CGC	C→R
	2	1/1	248	83	2	C→U	UCA→UUA	S→L
	3	1/1	256	86	1	U→C	UGG→CGG	W→R
	4	1/1	368	123	2	U→C	AUG→ACG	M→T
	5	1/1	388	130	1	C→U	CUC→UUC	L→F
	6	1/1	421	141	1	U→C	UUC→CUC	F→L
	7	1/1	520	174	1	C→U	CAU→UAU	H→Y
	8	1/1	706	236	1	C→U	CCU→UCU	P→S
rps3	1	1/1	55	19	1	U→C	UAU→CAU	Y→H
	2	1/1	152	51	2	C→U	ACA→AUA	T→I
	3	1/1	158	53	2	C→U	ACA→AUA	T→I
	4	1/1	266	89	2	U→C	CUA→CCA	L→P
rps4	1	1/1	305	102	2	C→U	CCA→CUA	P→L
	2	1/1	404	135	2	C→U	ACU→AUU	T→I
	3	1/1	413	138	2	C→U	GCA→GUA	A→V
rps7	1	1/1	20	7	2	U→C	GUA→GCA	V→A
	2	1/1	32	11	2	U→C	AUG→ACG	M→T
rps8	1	1/1	175	59	1	U→C	UUU→CUU	F→L
	2	1/2 2/2	214 215	72	1 2	C→U U→C	CUA→UCA	L→S
	3	1/1	227	76	f	C→U	ACU→AUU	T→I
rps11	1	1/1	17	6	2	C→U	CCA→CUA	P→L
	2	1/1	65	22	2	C→U	GCA→GUA	A→V
rps12	-	-	-	-	-	-	-	-
rps14	1	1/1	80	27	2	C→U	UCA→UUA	S→L
	2	1/1	194	65	2	U→C	UUG→UCG	L→S
rps15	1	1/1	137	46	2	C→U	UCA→UUA	S→L
	2	1/1	188	63	2	U→C	GUU→GCU	V→A
	3	1/1	197	66	2	U→C	UUA→UCA	L→S
rps16	1	1/1	151	51	1	C→U	CCU→UCU	P→S
	2	1/1	200	67	2	U→C	GUU→GCU	V→A
	3	1/1	202	68	1	U→C	UAU→CAU	Y→H
	4	1/1	212	71	2	U→C	UUA→UCA	L→S
rps18	1	1/1	20	7	2	C→U	CCU→CUU	P→L
	2	1/1	26	9	2	U→C	AUU→ACU	I→T
	3	1/1	70	24	1	C→U	CCG→UCG	P→S
rps19	1	1/1	188	63	2	C→U	ACA→AUA	T→I
ycf1	1	1/1	803	268	2	U→C	UUC→UCC	F→S
	2	1/2 2/2	820 821	274	1 2	C→U C→U	CCU→UUU	P→F
	3	1/1	854	285	2	C→U	CCG→CUG	P→L
	4	1/1	872	291	2	C→U	ACG→AUG	T→M
	5	1/1	905	302	2	C→U	ACA→AUA	T→I
	6	1/1	958	320	1	C→U	CCA→UCA	P→S
	7	1/1	1003	335	1	C→U	CUU→UUU	L→F
	8	1/1	1030	344	1	C→U	CUC→UUC	L→F
	9	1/1	1033	345	1	U→C	UUC→CUC	F→L
	10	1/1	1051	351	1	C→U	CUU→UUU	L→F
	11	1/1	1220	407	2	U→C	AUU→ACU	I→T
	12	1/1	1249	417	1	U→C	UCU→CCU	S→P
	13	1/1	1253	418	2	U→C	UUG→UCG	L→S
	14	1/1	1256	419	2	C→U	UCU→UUU	S→F
	15	1/1	1361	454	2	U→C	GUU→GCU	V→A
	16	1/1	1379	460	2	U→C	UUU→UCU	F→S
	17	1/2 2/2	1501 1502	501	1 2	U→C U→C	UUU→CCU	F→P
	18	1/1	1504	502	1	U→C	UCA→CCA	S→P
	19	1/2 2/2	1507 1508	503	1 2	C→U C→U	CCC→UUC	P→F
	20	1/1	1637	546	2	U→C	UUA→UCA	L→S
	21	1/1	1676	559	2	U→C	CUU→CCU	L→P
	22	1/1	1700	567	2	U→C	UUA→UCA	L→S
	23	1/1	1816	606	1	U→C	UGC→CGC	C→R
	24	1/1	2084	695	2	U→C	AUU→ACU	I→T
	25	1/2 2/2	2149 2150	717	1 2	U→C C→U	UCU→CUU	S→L
	26	1/1	2153	718	2	C→U	UCU→UUU	S→F
	27	1/1	2179	727	1	U→C	UUU→CUU	F→L
	28	1/1	2324	775	2	U→C	UUG→UCG	L→S
	29	1/1	2347	783	1	U→C	UUU→CUU	F→L
	30	1/1	2371	791	1	U→C	UUU→CUU	F→L
	31	1/1	2416	806	1	C→U	CUU→UUU	L→F
	32	1/1	2437	813	1	U→C	UUC→CUC	F→L
	33	1/1	2683	895	1	U→C	UUU→CUU	F→L
	34	1/1	2740	914	1	U→C	UUC→CUC	F→L
	35	1/1	2761	921	1	U→C	UUU→CUU	F→L
	36	1/1	2837	946	2	U→C	AUA→ACA	I→T
	37	1/2 2/2	2911 2912	971	1 2	U→C U→C	UUU→CCU	F→P
	38	1/1	2951	984	2	U→C	UUG→UCG	L→S
	39	1/1	2954	985	2	C→U	ACA→AUA	T→I
	40	1/1	2981	994	2	C→U	UCA→UUA	S→L
	41	1/1	3038	1013	2	C→U	ACA→AUA	T→I
	42	1/1	3109	1037	1	U→C	UUU→CUU	F→L
	43	1/1	3113	1038	2	U→C	AUU→ACU	I→T
	44	1/1	3160	1054	1	C→U	CCC→UCC	P→S
	45	1/1	3179	1060	2	U→C	AUA→ACA	I→T
	46	1/1	3283	1095	1	U→C	UCC→CCC	S→P
	47	1/1	3296	1099	2	U→C	AUA→ACA	I→T
	48	1/1	3307	1103	1	C→U	CUU→UUU	L→F
	49	1/2 2/2	3433 3434	1145	1 2	C→U U→C	CUU→UCU	L→S
	50	1/1	3449	1150	2	U→C	UUU→UCU	F→S
	51	1/1	3482	1161	2	U→C	UUA→UCA	L→S
	52	1/1	3688	1230	1	U→C	UCG→CCG	S→P
	53	1/2 2/2	3763 3764	1255	1 2	U→C U→C	UUU→CCU	F→P
	54	1/1	3842	1281	2	U→C	UUU→UCU	F→S
	55	1/1	3905	1302	2	U→C	UUU→UCU	F→S
	56	1/1	3914	1305	2	U→C	UUU→UCU	F→S
	57	1/1	3971	1324	2	U→C	UUC→UCC	F→S
	58	1/1	4057	1353	1	C→U	CUU→UUU	L→F
	59	1/1	4094	1365	2	U→C	AUU→ACU	I→T
	60	1/1	4121	1374	2	U→C	AUU→ACU	I→T
	61	1/1	4189	1397	1	C→U	CUU→UUU	L→F
	62	1/1	4321	1441	1	U→C	UUC→CUC	F→L
	63	1/1	4327	1443	1	U→C	UUU→CUU	F→L
	64	1/1	4331	1444	2	C→U	UCA→UUA	S→L
	65	1/2 2/2	4450 4451	1484	1 2	C→U U→C	CUC→UCC	L→S
	66	1/1	4514	1505	2	C→U	UCA→UUA	S→L
	67	1/1	4634	1545	2	U→C	UUG→UCG	L→S
	68	1/1	4661	1554	2	C→U	UCU→UUU	S→F
	69	1/1	4801	1601	1	C→U	CUU→UUU	L→F
	70	1/1	4828	1610	1	U→C	UUU→CUU	F→L
	71	1/1	4873	1625	1	U→C	UUU→CUU	F→L
	72	1/1	4903	1635	1	U→C	UUC→CUC	F→L
	73	1/1	5006	1669	2	U→C	AUC→ACC	I→T
	74	1/1	5056	1686	1	U→C	UUU→CUU	F→L
	75	1/1	5062	1688	1	U→C	UCC→CCC	S→P
	76	1/1	5105	1702	2	C→U	UCA→UUA	S→L
	77	1/1	5239	1747	1	U→C	UUU→CUU	F→L
ycf2	1	1/1	10	4	1	U→C	UAU→CAU	Y→H
	2	1/1	157	53	1	U→C	UUU→CUU	F→L
	3	1/1	164	55	2	U→C	CUU→CCU	L→P
	4	1/1	188	63	2	C→U	UCA→UUA	S→L
	5	1/1	257	86	2	U→C	GUG→GCG	V→A
	6	1/1	260	87	2	U→C	GUC→GCC	V→A
	7	1/1	328	110	1	U→C	UCU→CCU	S→P
	8	1/1	368	123	2	U→C	UUG→UCG	L→S
	9	1/1	526	176	1	C→U	CGG→UGG	R→W
	10	1/1	572	191	2	C→U	UCU→UUU	S→F
	11	1/1	652	218	1	U→C	UUC→CUC	F→L
	12	1/1	722	241	2	U→C	CUG→CCG	L→P
	13	1/1	806	269	2	C→U	UCU→UUU	S→F
	14	1/1	1007	336	2	U→C	CUG→CCG	L→P
	15	1/1	1009	337	1	U→C	UAC→CAC	Y→H
	16	1/1	1199	400	2	C→U	UCU→UUU	S→F
	17	1/1	1357	453	1	U→C	UCA→CCA	S→P
	18	1/1	1453	485	1	C→U	CUU→UUU	L→F
	19	1/1	1540	514	1	C→U	CCC→UCC	P→S
	20	1/1	1597	533	1	U→C	UGG→CGG	W→R
	21	1/1	1643	548	2	U→C	AUG→ACG	M→T
	22	1/1	1688	563	2	C→U	CCG→CUG	P→L
	23	1/1	1718	573	2	C→U	CCG→CUG	P→L
	24	1/1	1970	657	2	C→U	UCC→UUC	S→F
	25	1/1	2036	679	2	U→C	UUU→UCU	F→S
	26	1/1	2245	749	1	U→C	UCC→CCC	S→P
	27	1/1	2392	798	1	U→C	UUU→CUU	F→L
	28	1/1	2411	804	2	U→C	UUC→UCC	F→S
	29	1/1	2450	817	2	U→C	UUC→UCC	F→S
	30	1/1	2536	846	1	C→U	CGU→UGU	R→C
	31	1/1	2864	955	2	U→C	UUC→UCC	F→S
	32	1/1	2881	961	1	U→C	UUU→CUU	F→L
	33	1/1	3152	1051	2	U→C	CUU→CCU	L→P
	34	1/1	3197	1066	2	C→U	UCU→UUU	S→F
	35	1/1	3251	1084	2	U→C	UUG→UCG	L→S
	36	1/1	3340	1114	1	C→U	CCU→UCU	P→S
	37	1/1	3416	1139	2	U→C	CUA→CCA	L→P
	38	1/1	3418	1140	1	U→C	UUC→CUC	F→L
	39	1/1	3470	1157	2	C→U	ACA→AUA	T→I
	40	1/1	3595	1199	1	U→C	UAC→CAC	Y→H
	41	1/1	3754	1252	1	C→U	CUU→UUU	L→F
	42	1/1	3784	1262	1	U→C	UUU→CUU	F→L
	43	1/1	3875	1292	2	C→U	UCA→UUA	S→L
	44	1/1	3922	1308	1	U→C	UGG→CGG	W→R
	45	1/1	4007	1336	2	U→C	UUA→UCA	L→S
	46	1/1	4051	1351	1	U→C	UUC→CUC	F→L
	47	1/1	4063	1355	1	U→C	UUU→CUU	F→L
	48	1/1	4118	1373	2	U→C	UUC→UCC	F→S
	49	1/1	4172	1391	2	C→U	ACU→AUU	T→I
	50	1/2 2/2	4228 4229	1410	1 2	U→C C→U	UCU→CUU	S→L
	51	1/1	4322	1441	2	C→U	CCU→CUU	P→L
	52	1/1	4378	1460	1	U→C	UUU→CUU	F→L
	53	1/1	4679	1560	2	U→C	UUA→UCA	L→S
	54	1/1	4919	1640	2	U→C	CUC→CCC	L→P
	55	1/1	5000	1667	2	C→U	GCU→GUU	A→V
	56	1/1	5045	1682	2	U→C	CUU→CCU	L→P
	57	1/1	5056	1686	1	C→U	CUU→UUU	L→F
	58	1/1	5129	1710	2	U→C	AUG→ACG	M→T
	59	1/1	5180	1727	2	C→U	CCG→CUG	P→L
	60	1/1	5254	1752	1	U→C	UCA→CCA	S→P
	61	1/1	5398	1800	1	U→C	UCC→CCC	S→P
	62	1/1	5567	1856	2	U→C	GUA→GCA	V→A
	63	1/1	5719	1907	1	U→C	UUU→CUU	F→L
	64	1/1	5879	1960	2	U→C	AUG→ACG	M→T
	65	1/1	5915	1972	2	U→C	UUG→UCG	L→S
	66	1/1	5980	1994	1	C→U	CUC→UUC	L→F
	67	1/1	6046	2016	1	C→U	CCA→UCA	P→S
	68	1/1	6097	2033	1	U→C	UUU→CUU	F→L
	69	1/1	6100	2034	1	C→U	CUU→UUU	L→F
	70	1/1	6106	2036	1	C→U	CCC→UCC	P→S
	71	1/1	6113	2038	2	U→C	CUA→CCA	L→P
	72	1/1	6370	2124	1	U→C	UGG→CGG	W→R
	73	1/1	6533	2178	2	C→U	UCC→UUC	S→F
	74	1/1	6632	2211	2	U→C	AUA→ACA	I→T
	75	1/1	6740	2247	2	C→U	UCU→UUU	S→F
	76	1/1	6856	2286	1	C→U	CCG→UCG	P→S
ycf3	1	1/1	4	2	1	U→C	UCU→CCU	S→P
ycf4	1	1/1	34	12	1	C→U	CUU→UUU	L→F
	2	1/1	56	19	2	U→C	AUA→ACA	I→T
	3	1/1	80	27	2	C→U	ACC→AUC	T→I
	4	1/1	119	40	2	U→C	AUU→ACU	I→T
	5	1/1	160	54	1	C→U	CCU→UCU	P→S
	6	1/1	254	85	2	C→U	UCG→UUG	S→L
	7	1/1	280	94	1	U→C	UUU→CUU	F→L
	8	1/1	307	103	1	U→C	UGU→CGU	C→R
	9	1/1	319	107	1	C→U	CGG→UGG	R→W
	10	1/1	361	121	1	C→U	CUU→UUU	L→F
	11	1/1	464	155	2	C→U	ACC→AUC	T→I

## Sheet: C. arvense (partial)
Table S5E. Predicted potential RNA editing sites in the protein-coding genes of Cerastium arvense chloroplast genome
Gene	No.	Step	Base	AA	Triplet pos.	Bases	Codon	AA change
accD	1	1/1	13	5	1	C→U	CGG→UGG	R→W
	2	1/1	32	11	2	U→C	UUU→UCU	F→S
	3	1/1	49	17	1	C→U	CAC→UAC	H→Y
	4	1/1	74	25	2	C→U	ACG→AUG	T→M
	5	1/1	101	34	2	U→C	AUC→ACC	I→T
	6	1/1	179	60	2	U→C	UUU→UCU	F→S
	7	1/1	181	61	1	C→U	CCU→UCU	P→S
	8	1/1	215	72	2	U→C	UUC→UCC	F→S
	9	1/1	251	84	2	C→U	UCU→UUU	S→F
	10	1/1	350	117	2	C→U	UCU→UUU	S→F
	11	1/1	412	138	1	U→C	UAU→CAU	Y→H
	12	1/1	484	162	1	C→U	CUU→UUU	L→F
	13	1/1	499	167	1	C→U	CGU→UGU	R→C
	14	1/1	638	213	2	C→U	ACU→AUU	T→I
	15	1/1	652	218	1	C→U	CUU→UUU	L→F
	16	1/1	754	252	1	U→C	UAU→CAU	Y→H
	17	1/1	757	253	1	C→U	CAU→UAU	H→Y
	18	1/1	941	314	2	U→C	AUA→ACA	I→T
	19	1/1	1363	455	1	U→C	UUC→CUC	F→L
	20	1/1	1378	460	1	U→C	UUU→CUU	F→L
atpA	1	1/1	127	43	1	C→U	CAC→UAC	H→Y
	2	1/1	637	213	1	U→C	UUC→CUC	F→L
	3	1/1	1270	424	1	C→U	CCC→UCC	P→S
	4	1/1	1408	470	1	U→C	UCG→CCG	S→P
	5	1/1	1444	482	1	U→C	UUU→CUU	F→L
	6	1/1	1465	489	1	C→U	CUU→UUU	L→F
	7	1/1	1520	507	2	C→U	GCA→GUA	A→V
atpB	1	1/1	8	3	2	U→C	AUA→ACA	I→T
	2	1/1	17	6	2	U→C	AUU→ACU	I→T
	3	1/1	28	10	1	U→C	UCU→CCU	S→P
	4	1/1	41	14	2	C→U	ACA→AUA	T→I
	5	1/1	1160	387	2	U→C	AUU→ACU	I→T
	6	1/1	1463	488	2	U→C	AUG→ACG	M→T
atpE	1	1/1	335	112	2	U→C	AUA→ACA	I→T
atpF	1	1/1	269	90	2	U→C	AUA→ACA	I→T
atpH	-	-	-	-	-	-	-	-
atpI	1	1/1	46	16	1	U→C	UUC→CUC	F→L
	2	1/1	170	57	2	C→U	GCU→GUU	A→V
	3	1/1	478	160	1	U→C	UUU→CUU	F→L
ccsA	1	1/1	14	5	2	C→U	ACU→AUU	T→I
	2	1/1	73	25	1	C→U	CAU→UAU	H→Y
	3	1/1	115	39	1	C→U	CUC→UUC	L→F
	4	1/1	128	43	2	U→C	UUA→UCA	L→S
	5	1/1	271	91	1	C→U	CCA→UCA	P→S
	6	1/1	326	109	2	C→U	GCU→GUU	A→V
	7	1/1	335	112	2	C→U	ACU→AUU	T→I
	8	1/1	371	124	2	C→U	ACG→AUG	T→M
	9	1/1	565	189	1	U→C	UUC→CUC	F→L
	10	1/1	572	191	2	U→C	UUU→UCU	F→S
	11	1/1	721	241	1	C→U	CUU→UUU	L→F
	12	1/1	824	275	2	U→C	AUU→ACU	I→T
	13	1/1	895	299	1	U→C	UUU→CUU	F→L
cemA	1	1/1	37	13	1	C→U	CUU→UUU	L→F
	2	1/1	55	19	1	U→C	UUC→CUC	F→L
	3	1/1	229	77	1	U→C	UCA→CCA	S→P
	4	1/1	250	84	1	C→U	CUU→UUU	L→F
	5	1/1	317	106	2	U→C	AUG→ACG	M→T
clpP	1	1/1	97	33	1	C→U	CUU→UUU	L→F
	2	1/1	226	76	1	C→U	CCU→UCU	P→S
matK	1	1/1	40	14	1	U→C	UGG→CGG	W→R
	2	1/1	55	19	1	U→C	UUC→CUC	F→L
	3	1/1	91	31	1	U→C	UUU→CUU	F→L
	4	1/1	176	59	2	U→C	UUA→UCA	L→S
	5	1/1	223	75	1	U→C	UUU→CUU	F→L
	6	1/1	232	78	1	U→C	UCG→CCG	S→P
	7	1/1	331	111	1	C→U	CUU→UUU	L→F
	8	1/1	511	171	1	U→C	UGG→CGG	W→R
	9	1/1	526	176	1	C→U	CCG→UCG	P→S
	10	1/1	638	213	2	U→C	UUC→UCC	F→S
	11	1/1	640	214	1	C→U	CAU→UAU	H→Y
	12	1/1	652	218	1	C→U	CAC→UAC	H→Y
	13	1/1	659	220	2	U→C	UUU→UCU	F→S
	14	1/1	676	226	1	U→C	UGC→CGC	C→R
	15	1/1	718	240	1	U→C	UUU→CUU	F→L
	16	1/1	721	241	1	C→U	CUU→UUU	L→F
	17	1/1	754	252	1	U→C	UAU→CAU	Y→H
	18	1/1	788	263	2	U→C	GUU→GCU	V→A
	19	1/1	802	268	1	U→C	UUU→CUU	F→L
	20	1/1	820	274	1	U→C	UAU→CAU	Y→H
	21	1/1	868	290	1	U→C	UCC→CCC	S→P
	22	1/1	898	300	1	C→U	CUU→UUU	L→F
	23	1/1	907	303	1	U→C	UUC→CUC	F→L
	24	1/1	919	307	1	C→U	CAU→UAU	H→Y
	25	1/1	935	312	2	C→U	UCU→UUU	S→F
	26	1/1	940	314	1	C→U	CCA→UCA	P→S
	27	1/1	1018	340	1	U→C	UCU→CCU	S→P
	28	1/1	1081	361	1	U→C	UUU→CUU	F→L
	29	1/1	1087	363	1	C→U	CCG→UCG	P→S
	30	1/1	1178	393	2	U→C	AUC→ACC	I→T
	31	1/1	1184	395	2	U→C	UUA→UCA	L→S
	32	1/1	1235	412	2	U→C	UUU→UCU	F→S
	33	1/1	1307	436	2	C→U	GCU→GUU	A→V
	34	1/1	1372	458	1	U→C	UUU→CUU	F→L
	35	1/1	1375	459	1	U→C	UUU→CUU	F→L
	36	1/1	1442	481	2	U→C	UUG→UCG	L→S
	37	1/1	1450	484	1	U→C	UUC→CUC	F→L
	38	1/1	1462	488	1	U→C	UGU→CGU	C→R
	39	1/1	1483	495	1	U→C	UUU→CUU	F→L
	40	1/1	1502	501	2	C→U	GCU→GUU	A→V
ndhA	1	1/1	88	30	1	C→U	CUU→UUU	L→F
	2	1/1	122	41	2	C→U	ACA→AUA	T→I
	3	1/1	125	42	2	U→C	AUA→ACA	I→T
	4	1/1	284	95	2	U→C	AUA→ACA	I→T
	5	1/1	341	114	2	C→U	UCA→UUA	S→L
	6	1/1	364	122	1	U→C	UUU→CUU	F→L
	7	1/1	566	189	2	C→U	UCA→UUA	S→L
	8	1/1	860	287	2	U→C	UUC→UCC	F→S
	9	1/1	866	289	2	C→U	CCU→CUU	P→L
	10	1/1	871	291	1	U→C	UUU→CUU	F→L
	11	1/1	1072	358	1	C→U	CUU→UUU	L→F
ndhB	1	1/1	872	291	2	C→U	UCA→UUA	S→L
	2	1/1	1301	434	2	U→C	UUA→UCA	L→S
ndhC	1	1/1	56	19	2	U→C	GUU→GCU	V→A
	2	1/1	278	93	2	U→C	GUC→GCC	V→A
ndhD	1	1/1	2	1	2	C→U	ACG→AUG	T→M
	2	1/1	26	9	2	C→U	ACA→AUA	T→I
	3	1/1	47	16	2	U→C	UUU→UCU	F→S
	4	1/1	64	22	1	U→C	UUC→CUC	F→L
	5	1/1	149	50	2	U→C	GUA→GCA	V→A
	6	1/1	229	77	1	C→U	CAC→UAC	H→Y
	7	1/1	602	201	2	U→C	GUU→GCU	V→A
	8	1/1	652	218	1	U→C	UUU→CUU	F→L
	9	1/1	808	270	1	U→C	UCU→CCU	S→P
	10	1/1	881	294	2	U→C	AUA→ACA	I→T
	11	1/1	1108	370	1	C→U	CCA→UCA	P→S
	12	1/1	1141	381	1	U→C	UUU→CUU	F→L
	13	1/1	1231	411	1	C→U	CUU→UUU	L→F
	14	1/1	1256	419	2	C→U	ACU→AUU	T→I
	15	1/1	1355	452	2	C→U	UCU→UUU	S→F
	16	1/1	1397	466	2	C→U	ACU→AUU	T→I
	17	1/1	1405	469	1	U→C	UUU→CUU	F→L
ndhE	1	1/2 2/2	43 44	15	1 2	U→C C→U	UCU→CUU	S→L
	2	1/1	272	91	2	C→U	ACU→AUU	T→I
ndhF	1	1/1	11	4	2	U→C	AUA→ACA	I→T
	2	1/1	34	12	1	U→C	UCC→CCC	S→P
	3	1/2 2/2	127 128	43	1 2	U→C C→U	UCU→CUU	S→L
	4	1/1	152	51	2	C→U	GCU→GUU	A→V
	5	1/1	205	69	1	U→C	UAU→CAU	Y→H
	6	1/1	290	97	2	C→U	UCA→UUA	S→L
	7	1/1	445	149	1	C→U	CUU→UUU	L→F
	8	1/1	568	190	1	U→C	UUU→CUU	F→L
	9	1/2 2/2	676 677	226	1 2	U→C C→U	UCU→CUU	S→L
	10	1/1	680	227	2	U→C	AUU→ACU	I→T
	11	1/1	682	228	1	U→C	UUU→CUU	F→L
	12	1/1	694	232	1	U→C	UUC→CUC	F→L
	13	1/1	841	281	1	U→C	UUU→CUU	F→L
	14	1/1	907	303	1	U→C	UUU→CUU	F→L
	15	1/1	1310	437	2	U→C	UUC→UCC	F→S
	16	1/1	1417	473	1	C→U	CUC→UUC	L→F
	17	1/1	1607	536	2	U→C	AUU→ACU	I→T
	18	1/1	1610	537	2	C→U	UCU→UUU	S→F
	19	1/1	1673	558	2	U→C	AUU→ACU	I→T
	20	1/1	1675	559	1	U→C	UUC→CUC	F→L
	21	1/1	1753	585	1	C→U	CCC→UCC	P→S
	22	1/1	1768	590	1	U→C	UAU→CAU	Y→H
	23	1/1	1787	596	2	C→U	UCU→UUU	S→F
	24	1/1	1820	607	2	U→C	AUC→ACC	I→T
	25	1/1	1867	623	1	U→C	UUC→CUC	F→L
	26	1/1	1891	631	1	U→C	UUU→CUU	F→L
	27	1/1	1900	634	1	U→C	UUU→CUU	F→L
	28	1/1	1933	645	1	C→U	CCU→UCU	P→S
	29	1/1	2021	674	2	U→C	UUU→UCU	F→S
	30	1/1	2023	675	1	U→C	UUU→CUU	F→L
	31	1/1	2135	712	2	U→C	AUC→ACC	I→T
	32	1/1	2176	726	1	U→C	UUC→CUC	F→L
	33	1/2 2/2	2185 2186	729	1 2	C→U U→C	CUU→UCU	L→S
	34	1/1	2201	734	2	C→U	UCU→UUU	S→F
ndhG	1	1/1	85	29	1	U→C	UUU→CUU	F→L
	2	1/1	100	34	1	C→U	CUU→UUU	L→F
	3	1/1	145	49	1	U→C	UUC→CUC	F→L
	4	1/1	250	84	1	C→U	CCA→UCA	P→S
	5	1/1	322	108	1	U→C	UUU→CUU	F→L
	6	1/1	329	110	2	C→U	UCA→UUA	S→L
	7	1/1	386	129	2	C→U	UCA→UUA	S→L
	8	1/1	409	137	1	U→C	UUU→CUU	F→L
ndhH	1	1/1	551	184	2	U→C	AUG→ACG	M→T
	2	1/1	560	187	2	C→U	GCU→GUU	A→V
	3	1/1	689	230	2	U→C	CUU→CCU	L→P
ndhI	1	1/1	4	2	1	U→C	UUC→CUC	F→L
	2	1/1	379	127	1	C→U	CUU→UUU	L→F
	3	1/1	449	150	2	C→U	ACU→AUU	T→I
ndhJ	1	1/1	20	7	2	C→U	GCU→GUU	A→V
	2	1/1	233	78	2	C→U	GCG→GUG	A→V
	3	1/1	443	148	2	U→C	GUA→GCA	V→A
ndhK	1	1/1	35	12	2	U→C	AUA→ACA	I→T
	2	1/1	73	25	1	U→C	UUU→CUU	F→L
	3	1/1	502	168	1	U→C	UCU→CCU	S→P
	4	1/1	530	177	2	U→C	AUC→ACC	I→T
	5	1/1	566	189	2	C→U	ACU→AUU	T→I
	6	1/1	598	200	1	U→C	UCU→CCU	S→P
	7	1/1	608	203	2	U→C	AUU→ACU	I→T
	8	1/1	617	206	2	C→U	ACU→AUU	T→I
	9	1/2 2/2	619 620	207	1 2	C→U U→C	CUU→UCU	L→S
	10	1/1	649	217	1	U→C	UCA→CCA	S→P
petA	1	1/1	59	20	2	C→U	GCA→GUA	A→V
	2	1/1	85	29	1	C→U	CGG→UGG	R→W
	3	1/1	460	154	1	U→C	UCC→CCC	S→P
	4	1/1	554	185	2	C→U	GCA→GUA	A→V
	5	1/1	686	229	2	C→U	ACA→AUA	T→I
	6	1/1	698	233	2	U→C	UUA→UCA	L→S
	7	1/1	737	246	2	C→U	CCG→CUG	P→L
	8	1/1	764	255	2	U→C	UUU→UCU	F→S
	9	1/1	877	293	1	U→C	UUU→CUU	F→L
petB	-	-	-	-	-	-	-	-
petD	1	1/1	416	139	2	U→C	GUG→GCG	V→A
petG	-	-	-	-	-	-	-	-
petL	-	-	-	-	-	-	-	-
petN	-	-	-	-	-	-	-	-
psaA	1	1/1	1460	487	2	U→C	AUC→ACC	I→T
	2	1/1	1481	494	2	C→U	GCA→GUA	A→V
psaB	1	1/1	440	147	2	U→C	GUU→GCU	V→A
	2	1/1	676	226	1	C→U	CUU→UUU	L→F
psaC	-	-	-	-	-	-	-	-
psaI	1	1/1	19	7	1	U→C	UUU→CUU	F→L
	2	1/1	31	11	1	C→U	CUU→UUU	L→F
psaJ	1	1/1	94	32	1	U→C	UUU→CUU	F→L
	2	1/1	127	43	1	U→C	UAA→CAA	*→Q
psbA	1	1/1	1043	348	2	U→C	GUU→GCU	V→A
	2	1/1	1052	351	2	U→C	AUA→ACA	I→T
psbB	-	-	-	-	-	-	-	-
psbC	1	1/1	736	246	1	C→U	CUU→UUU	L→F
psbD	-	-	-	-	-	-	-	-
psbE	-	-	-	-	-	-	-	-
psbF	-	-	-	-	-	-	-	-
psbH	1	1/1	46	16	1	C→U	CCA→UCA	P→S
psbI	1	1/1	4	2	1	U→C	UUU→CUU	F→L
psbJ	-	-	-	-	-	-	-	-
psbK	1	1/1	64	22	1	U→C	UUC→CUC	F→L
	2	1/1	136	46	1	C→U	CUU→UUU	L→F
	3	1/1	142	48	1	U→C	UUU→CUU	F→L
psbL	1	1/1	2	1	2	C→U	ACG→AUG	T→M
psbM	-	-	-	-	-	-	-	-
psbN	-	-	-	-	-	-	-	-
psbT	1	1/1	88	30	1	C→U	CCA→UCA	P→S
psbZ	-	-	-	-	-	-	-	-
rbcL	1	1/1	434	145	2	U→C	AUA→ACA	I→T
rpl2	1	1/1	628	210	1	C→U	CGU→UGU	R→C
	2	1/1	799	267	1	U→C	UUU→CUU	F→L
rpl14	1	1/1	224	75	2	U→C	AUU→ACU	I→T
rpl16	1	1/1	173	58	2	C→U	GCA→GUA	A→V
	2	1/1	328	110	1	U→C	UCA→CCA	S→P
rpl20	-	-	-	-	-	-	-	-
rpl22	1	1/1	245	82	2	U→C	UUU→UCU	F→S
	2	1/1	325	109	1	C→U	CCU→UCU	P→S
rpl32	-	-	-	-	-	-	-	-
rpl33	1	1/1	157	53	1	U→C	UCC→CCC	S→P
rpl36	-	-	-	-	-	-	-	-
rpoA	1	1/1	76	26	1	U→C	UGU→CGU	C→R
	2	1/1	308	103	2	U→C	AUU→ACU	I→T
	3	1/1	310	104	1	U→C	UGU→CGU	C→R
	4	1/2 2/2	319 320	107	1 2	U→C C→U	UCU→CUU	S→L
	5	1/1	484	162	1	C→U	CCC→UCC	P→S
	6	1/1	545	182	2	U→C	GUG→GCG	V→A
	7	1/1	646	216	1	U→C	UAU→CAU	Y→H
	8	1/1	695	232	2	C→U	GCG→GUG	A→V
	9	1/1	712	238	1	C→U	CAU→UAU	H→Y
	10	1/1	730	244	1	U→C	UAU→CAU	Y→H
	11	1/1	748	250	1	C→U	CUU→UUU	L→F
	12	1/1	773	258	2	C→U	GCU→GUU	A→V
	13	1/1	967	323	1	U→C	UUU→CUU	F→L
	14	1/1	974	325	2	C→U	ACU→AUU	T→I
rpoB	-	-	-	-	-	-	-	-
rpoC1	-	-	-	-	-	-	-	-
rpoC2	-	-	-	-	-	-	-	-
rps2	1	1/1	115	39	1	U→C	UGC→CGC	C→R
	2	1/1	256	86	1	U→C	UGG→CGG	W→R
	3	1/1	368	123	2	U→C	AUG→ACG	M→T
	4	1/1	388	130	1	C→U	CUC→UUC	L→F
	5	1/1	520	174	1	C→U	CAU→UAU	H→Y
	6	1/1	706	236	1	C→U	CCU→UCU	P→S
rps3	1	1/1	55	19	1	U→C	UAU→CAU	Y→H
	2	1/1	152	51	2	C→U	ACA→AUA	T→I
	3	1/1	158	53	2	C→U	ACA→AUA	T→I
	4	1/1	266	89	2	U→C	CUA→CCA	L→P
rps4	1	1/1	305	102	2	C→U	CCA→CUA	P→L
	2	1/1	404	135	2	C→U	ACU→AUU	T→I
	3	1/1	413	138	2	C→U	GCA→GUA	A→V
rps7	1	1/1	20	7	2	U→C	GUA→GCA	V→A
	2	1/1	32	11	2	U→C	AUG→ACG	M→T
rps8	1	1/1	175	59	1	U→C	UUU→CUU	F→L
	2	1/2 2/2	214 215	72	1 2	C→U U→C	CUA→UCA	L→S
	3	1/1	227	76	2	C→U	ACU→AUU	T→I
rps11	1	1/1	17	6	2	C→U	CCA→CUA	P→L
	2	1/1	65	22	2	C→U	GCA→GUA	A→V
rps12	-	-	-	-	-	-	-	-
rps14	1	1/1	103	35	1	U→C	UCG→CCG	S→P
	2	1/1	194	65	2	U→C	UUG→UCG	L→S
rps15	1	1/1	137	46	2	C→U	UCA→UUA	S→L
	2	1/1	188	63	2	U→C	GUU→GCU	V→A
rps16	1	1/1	151	51	1	C→U	CCU→UCU	P→S
	2	1/1	200	67	2	U→C	GUU→GCU	V→A
	3	1/1	202	68	1	U→C	UAU→CAU	Y→H
	4	1/1	212	71	2	U→C	UUA→UCA	L→S
rps18	1	1/1	20	7	2	C→U	CCU→CUU	P→L
	2	1/1	26	9	2	U→C	AUU→ACU	I→T
	3	1/1	70	24	1	C→U	CCG→UCG	P→S
rps19	1	1/1	188	63	2	C→U	ACA→AUA	T→I
ycf1	-	-	-	-	-	-	-	-
ycf2	-	-	-	-	-	-	-	-
ycf3	1	1/1	4	2	1	U→C	UCU→CCU	S→P
ycf4	1	1/1	34	12	1	C→U	CUU→UUU	L→F
	2	1/1	56	19	2	U→C	AUA→ACA	I→T
	3	1/1	119	40	2	U→C	AUU→ACU	I→T
	4	1/1	160	54	1	C→U	CCU→UCU	P→S
	5	1/1	254	85	2	C→U	UCG→UUG	S→L
	6	1/1	280	94	1	U→C	UUU→CUU	F→L
	7	1/1	307	103	1	U→C	UGU→CGU	C→R
	8	1/1	319	107	1	C→U	CGG→UGG	R→W
	9	1/1	361	121	1	C→U	CUU→UUU	L→F
	10	1/1	464	155	2	C→U	ACC→AUC	T→I
